# Supplementary material for: Pendulum-like hemilability in a Ti-based frustrated Lewis Trio
Source: Chem Sci. 2024 Mar 8;15(15):5555–63. doi: 10.1039/d3sc06789k (PMC11023062; doi:10.1039/d3sc06789k)
Supplement: SC-015-D3SC06789K-s002 [file SC-015-D3SC06789K-s002.cif]

# Electronic Supplementary Material (ESI) for Chemical Science.
# This journal is © The Royal Society of Chemistry 2024

####################################################################### 
# 
# This file contains crystal structure data downloaded from the 
# Cambridge Structural Database (CSD) hosted by the Cambridge 
# Crystallographic Data Centre (CCDC).
# 
# Full information about CCDC data access policies and citation 
# guidelines are available at http://www.ccdc.cam.ac.uk/access/V1 
# 
# Audit and citation data items may have been added by the CCDC. 
# Please retain this information to preserve the provenance of 
# this file and to allow appropriate attribution of the data. 
# 
#######################################################################

data_l1155a
_database_code_depnum_ccdc_archive 'CCDC 2303876'
loop_
_audit_author_name
_audit_author_address
'Martin Lutz'
;Utrecht University
Netherlands
;
_audit_update_record             
;
2023-10-26 deposited with the CCDC.	2024-03-08 downloaded from the CCDC.
;

_audit_creation_method           SHELXL-2018/3
_shelx_SHELXL_version_number     2018/3
_chemical_name_systematic        ?
_chemical_name_common            ?
_chemical_melting_point          ?
_chemical_formula_moiety         
'C26 H44 Cl3 N2 P2 Ti, C4 H8 Cl5 O Ti, 2(C H2 Cl2)'
_chemical_formula_sum            'C32 H56 Cl12 N2 O P2 Ti2'
_chemical_formula_weight         1067.92

loop_
_atom_type_symbol
_atom_type_description
_atom_type_scat_dispersion_real
_atom_type_scat_dispersion_imag
_atom_type_scat_source
C C 0.0033 0.0016 'International Tables Vol C Tables 4.2.6.8 and 6.1.1.4'
H H 0.0000 0.0000 'International Tables Vol C Tables 4.2.6.8 and 6.1.1.4'
Cl Cl 0.1484 0.1585 'International Tables Vol C Tables 4.2.6.8 and 6.1.1.4'
N N 0.0061 0.0033 'International Tables Vol C Tables 4.2.6.8 and 6.1.1.4'
O O 0.0106 0.0060 'International Tables Vol C Tables 4.2.6.8 and 6.1.1.4'
P P 0.1023 0.0942 'International Tables Vol C Tables 4.2.6.8 and 6.1.1.4'
Ti Ti 0.2776 0.4457 'International Tables Vol C Tables 4.2.6.8 and 6.1.1.4'

_space_group_crystal_system      monoclinic
_space_group_IT_number           14
_space_group_name_H-M_alt        'P 21/c'
_space_group_name_Hall           '-P 2ybc'

_shelx_space_group_comment       
;
The symmetry employed for this shelxl refinement is uniquely defined
by the following loop, which should always be used as a source of
symmetry information in preference to the above space-group names.
They are only intended as comments.
;

loop_
_space_group_symop_operation_xyz
'x, y, z'
'-x, y+1/2, -z+1/2'
'-x, -y, -z'
'x, -y-1/2, z-1/2'

_cell_length_a                   9.6830(8)
_cell_length_b                   38.907(4)
_cell_length_c                   13.2918(11)
_cell_angle_alpha                90
_cell_angle_beta                 106.154(4)
_cell_angle_gamma                90
_cell_volume                     4809.8(8)
_cell_formula_units_Z            4
_cell_measurement_temperature    150(2)
_cell_measurement_reflns_used    11487
_cell_measurement_theta_min      1.90
_cell_measurement_theta_max      23.04

loop_
_diffrn_orient_matrix_type
_diffrn_orient_matrix_UB_11
_diffrn_orient_matrix_UB_12
_diffrn_orient_matrix_UB_13
_diffrn_orient_matrix_UB_21
_diffrn_orient_matrix_UB_22
_diffrn_orient_matrix_UB_23
_diffrn_orient_matrix_UB_31
_diffrn_orient_matrix_UB_32
_diffrn_orient_matrix_UB_33
'Nonius RMAT' -0.0462257 0.0225463 -0.0252453 0.0663514 0.0117241 0.0616559
0.0708552 0.0037302 -0.0411967

_exptl_crystal_description       needle
_exptl_crystal_colour            green
_exptl_crystal_density_meas      ?
_exptl_crystal_density_method    ?
_exptl_crystal_density_diffrn    1.475
_exptl_crystal_F_000             2192
_exptl_transmission_factor_min   ?
_exptl_transmission_factor_max   ?
_exptl_crystal_size_max          0.49
_exptl_crystal_size_mid          0.09
_exptl_crystal_size_min          0.04
_exptl_absorpt_coefficient_mu    1.094
_shelx_estimated_absorpt_T_min   ?
_shelx_estimated_absorpt_T_max   ?
_exptl_absorpt_correction_type   multi-scan
_exptl_absorpt_correction_T_min  0.5174
_exptl_absorpt_correction_T_max  0.7449
_exptl_absorpt_process_details   
;
 SADABS 2016/2: Krause, L., Herbst-Irmer, R., Sheldrick G.M. & Stalke D.,
 J. Appl. Cryst. 48 (2015) 3-10
;
_exptl_absorpt_special_details   ?
_diffrn_ambient_temperature      150(2)
_diffrn_radiation_wavelength     0.71073
_diffrn_radiation_type           MoK\a
_diffrn_source                   'sealed tube'
_diffrn_measurement_device_type  'Bruker Kappa ApexII'
_diffrn_measurement_method       '\w scans'
_diffrn_detector_area_resol_mean ?
_diffrn_reflns_number            33576
_diffrn_reflns_av_unetI/netI     0.1316
_diffrn_reflns_av_R_equivalents  0.1886
_diffrn_reflns_limit_h_min       -9
_diffrn_reflns_limit_h_max       9
_diffrn_reflns_limit_k_min       -42
_diffrn_reflns_limit_k_max       42
_diffrn_reflns_limit_l_min       -14
_diffrn_reflns_limit_l_max       14
_diffrn_reflns_theta_min         1.679
_diffrn_reflns_theta_max         23.014
_diffrn_reflns_theta_full        23.014
_diffrn_measured_fraction_theta_max 0.847
_diffrn_measured_fraction_theta_full 0.847
_diffrn_reflns_Laue_measured_fraction_max 0.847
_diffrn_reflns_Laue_measured_fraction_full 0.847
_diffrn_reflns_point_group_measured_fraction_max 0.847
_diffrn_reflns_point_group_measured_fraction_full 0.847
_reflns_number_total             5689
_reflns_number_gt                3104
_reflns_threshold_expression     'I > 2\s(I)'
_reflns_Friedel_coverage         0.000
_reflns_Friedel_fraction_max     .
_reflns_Friedel_fraction_full    .

_reflns_special_details          
;
 Reflections were merged by SHELXL according to the crystal
 class for the calculation of statistics and refinement.
 
 _reflns_Friedel_fraction is defined as the number of unique
 Friedel pairs measured divided by the number that would be
 possible theoretically, ignoring centric projections and
 systematic absences.
;

_computing_data_collection       Apex3
_computing_cell_refinement       Peakref
_computing_data_reduction        'Eval15, Sadabs'
_computing_structure_solution    SHELXT
_computing_structure_refinement  'SHELXL-2018/3 (Sheldrick, 2018)'
_computing_molecular_graphics    ?
_computing_publication_material  ?
_refine_special_details          ?
_refine_ls_structure_factor_coef Fsqd
_refine_ls_matrix_type           full
_refine_ls_weighting_scheme      calc
_refine_ls_weighting_details     
'w=1/[\s^2^(Fo^2^)+(0.1241P)^2^+114.9012P] where P=(Fo^2^+2Fc^2^)/3'
_atom_sites_solution_primary     dual
_atom_sites_solution_secondary   difmap
_atom_sites_solution_hydrogens   geom
_refine_ls_hydrogen_treatment    constr
_refine_ls_extinction_method     none
_refine_ls_extinction_coef       .
_refine_ls_number_reflns         5689
_refine_ls_number_parameters     553
_refine_ls_number_restraints     1097
_refine_ls_R_factor_all          0.1900
_refine_ls_R_factor_gt           0.1107
_refine_ls_wR_factor_ref         0.3155
_refine_ls_wR_factor_gt          0.2692
_refine_ls_goodness_of_fit_ref   1.047
_refine_ls_restrained_S_all      0.991
_refine_ls_shift/su_max          0.000
_refine_ls_shift/su_mean         0.000

loop_
_atom_site_label
_atom_site_type_symbol
_atom_site_fract_x
_atom_site_fract_y
_atom_site_fract_z
_atom_site_U_iso_or_equiv
_atom_site_adp_type
_atom_site_occupancy
_atom_site_site_symmetry_order
_atom_site_calc_flag
_atom_site_refinement_flags_posn
_atom_site_refinement_flags_adp
_atom_site_refinement_flags_occupancy
_atom_site_disorder_assembly
_atom_site_disorder_group
Ti1 Ti 0.4146(3) 0.16543(7) 0.7499(2) 0.0174(7) Uani 1 1 d . U . . .
Cl11 Cl 0.4086(5) 0.22429(10) 0.7501(3) 0.0296(11) Uani 1 1 d . U . . .
Cl21 Cl 0.5817(5) 0.16158(11) 0.6621(3) 0.0272(11) Uani 1 1 d . U . . .
Cl31 Cl 0.2487(5) 0.15920(11) 0.8407(3) 0.0268(11) Uani 1 1 d . U . . .
P11 P 0.6381(4) 0.17147(10) 0.9474(3) 0.0193(11) Uani 1 1 d D U . . .
P21 P 0.1891(4) 0.17028(10) 0.5537(3) 0.0178(10) Uani 1 1 d D U . . .
N11 N 0.4916(13) 0.1169(3) 0.8285(8) 0.013(3) Uani 1 1 d D U . . .
N21 N 0.3449(13) 0.1165(3) 0.6715(8) 0.021(3) Uani 1 1 d D U . . .
C11 C 0.6307(18) 0.1282(3) 1.0029(10) 0.023(4) Uani 1 1 d D U . . .
H11A H 0.728766 0.120851 1.042227 0.027 Uiso 1 1 calc R U . . .
H11B H 0.570809 0.128888 1.052352 0.027 Uiso 1 1 calc R U . . .
C21 C 0.5688(17) 0.1030(3) 0.9180(9) 0.021(3) Uani 1 1 d D U . . .
C31 C 0.5805(17) 0.0670(3) 0.9268(10) 0.019(3) Uani 1 1 d D U . . .
H31 H 0.640170 0.057168 0.989197 0.023 Uiso 1 1 calc R U . . .
C41 C 0.5074(18) 0.0457(4) 0.8469(10) 0.028(4) Uani 1 1 d D U . . .
H41 H 0.515133 0.021477 0.854332 0.034 Uiso 1 1 calc R U . . .
C51 C 0.4191(16) 0.0609(4) 0.7521(8) 0.021(3) Uani 1 1 d D U . . .
C61 C 0.4184(15) 0.0961(4) 0.7504(8) 0.016(3) Uani 1 1 d D U . . .
C71 C 0.3303(18) 0.0448(4) 0.6592(10) 0.030(4) Uani 1 1 d D U . . .
H71 H 0.322552 0.020501 0.653521 0.036 Uiso 1 1 calc R U . . .
C81 C 0.2567(18) 0.0659(3) 0.5790(11) 0.030(4) Uani 1 1 d D U . . .
H81 H 0.199376 0.055538 0.516506 0.036 Uiso 1 1 calc R U . . .
C91 C 0.2626(17) 0.1020(3) 0.5851(9) 0.022(3) Uani 1 1 d D U . . .
C101 C 0.1997(19) 0.1269(3) 0.4998(10) 0.024(4) Uani 1 1 d D U . . .
H10A H 0.102216 0.119245 0.460445 0.029 Uiso 1 1 calc R U . . .
H10B H 0.259860 0.127744 0.450604 0.029 Uiso 1 1 calc R U . . .
C111 C 0.8286(11) 0.1730(3) 0.9363(7) 0.029(3) Uani 1 1 d D U . . .
C121 C 0.8612(15) 0.1397(3) 0.8854(11) 0.033(4) Uani 1 1 d D U . . .
H12A H 0.791884 0.136947 0.816381 0.050 Uiso 1 1 calc R U . . .
H12B H 0.958736 0.140803 0.877362 0.050 Uiso 1 1 calc R U . . .
H12C H 0.853897 0.120068 0.929808 0.050 Uiso 1 1 calc R U . . .
C131 C 0.9385(14) 0.1766(4) 1.0437(9) 0.048(5) Uani 1 1 d D U . . .
H13A H 0.927699 0.157319 1.088506 0.072 Uiso 1 1 calc R U . . .
H13B H 1.035845 0.176393 1.035241 0.072 Uiso 1 1 calc R U . . .
H13C H 0.922212 0.198249 1.076094 0.072 Uiso 1 1 calc R U . . .
C141 C 0.8469(16) 0.2032(3) 0.8672(11) 0.042(5) Uani 1 1 d D U . . .
H14A H 0.776989 0.201171 0.798164 0.063 Uiso 1 1 calc R U . . .
H14B H 0.830848 0.224855 0.900019 0.063 Uiso 1 1 calc R U . . .
H14C H 0.944481 0.202999 0.859166 0.063 Uiso 1 1 calc R U . . .
C151 C 0.6129(12) 0.2018(3) 1.0518(8) 0.031(3) Uani 1 1 d D U . . .
C161 C 0.6961(16) 0.1901(4) 1.1618(8) 0.037(5) Uani 1 1 d D U . . .
H16A H 0.665109 0.166951 1.174521 0.055 Uiso 1 1 calc R U . . .
H16B H 0.799274 0.189941 1.167741 0.055 Uiso 1 1 calc R U . . .
H16C H 0.677246 0.206022 1.213646 0.055 Uiso 1 1 calc R U . . .
C171 C 0.6620(18) 0.2380(3) 1.0327(11) 0.045(5) Uani 1 1 d D U . . .
H17A H 0.609056 0.245629 0.962284 0.068 Uiso 1 1 calc R U . . .
H17B H 0.643208 0.253801 1.084760 0.068 Uiso 1 1 calc R U . . .
H17C H 0.765235 0.237721 1.038855 0.068 Uiso 1 1 calc R U . . .
C181 C 0.4522(13) 0.2028(4) 1.0457(12) 0.043(4) Uani 1 1 d D U . . .
H18A H 0.419844 0.179723 1.057832 0.064 Uiso 1 1 calc R U . . .
H18B H 0.436876 0.218553 1.099165 0.064 Uiso 1 1 calc R U . . .
H18C H 0.397339 0.210851 0.976162 0.064 Uiso 1 1 calc R U . . .
C191 C 0.2104(11) 0.1996(3) 0.4456(7) 0.028(3) Uani 1 1 d D U . . .
C201 C 0.3701(12) 0.2003(4) 0.4482(11) 0.036(4) Uani 1 1 d D U . . .
H20A H 0.401908 0.177047 0.437559 0.054 Uiso 1 1 calc R U . . .
H20B H 0.382996 0.215424 0.392464 0.054 Uiso 1 1 calc R U . . .
H20C H 0.427212 0.209037 0.516271 0.054 Uiso 1 1 calc R U . . .
C211 C 0.1619(17) 0.2360(3) 0.4623(11) 0.040(5) Uani 1 1 d D U . . .
H21A H 0.216856 0.244335 0.531393 0.060 Uiso 1 1 calc R U . . .
H21B H 0.178438 0.251227 0.407994 0.060 Uiso 1 1 calc R U . . .
H21C H 0.059211 0.235854 0.458066 0.060 Uiso 1 1 calc R U . . .
C221 C 0.1235(16) 0.1870(4) 0.3374(8) 0.036(5) Uani 1 1 d D U . . .
H22A H 0.153781 0.163644 0.325842 0.054 Uiso 1 1 calc R U . . .
H22B H 0.020980 0.186974 0.333528 0.054 Uiso 1 1 calc R U . . .
H22C H 0.140207 0.202348 0.283455 0.054 Uiso 1 1 calc R U . . .
C231 C 0.0008(11) 0.1729(3) 0.5685(7) 0.026(3) Uani 1 1 d D U . . .
C241 C -0.0296(16) 0.1398(3) 0.6214(11) 0.041(5) Uani 1 1 d D U . . .
H24A H 0.043993 0.136811 0.688398 0.061 Uiso 1 1 calc R U . . .
H24B H -0.124499 0.141390 0.633841 0.061 Uiso 1 1 calc R U . . .
H24C H -0.027563 0.120120 0.575905 0.061 Uiso 1 1 calc R U . . .
C251 C -0.0099(16) 0.2034(3) 0.6391(10) 0.037(5) Uani 1 1 d D U . . .
H25A H 0.064183 0.201198 0.706171 0.056 Uiso 1 1 calc R U . . .
H25B H 0.004535 0.224845 0.604845 0.056 Uiso 1 1 calc R U . . .
H25C H -0.105085 0.203537 0.651349 0.056 Uiso 1 1 calc R U . . .
C261 C -0.1156(13) 0.1768(4) 0.4645(9) 0.032(4) Uani 1 1 d D U . . .
H26A H -0.098098 0.197822 0.429358 0.048 Uiso 1 1 calc R U . . .
H26B H -0.113124 0.156907 0.419807 0.048 Uiso 1 1 calc R U . . .
H26C H -0.210060 0.178177 0.477743 0.048 Uiso 1 1 calc R U . . .
Ti2 Ti 0.9277(3) 0.05146(7) 0.24779(19) 0.0215(8) Uani 1 1 d . U . . .
Cl12 Cl 0.8678(5) 0.10697(11) 0.2611(3) 0.0409(13) Uani 1 1 d . U . . .
Cl22 Cl 1.1713(5) 0.06350(14) 0.3041(3) 0.0474(14) Uani 1 1 d . U . . .
Cl32 Cl 0.9238(5) 0.03857(13) 0.4151(3) 0.0388(13) Uani 1 1 d . U . . .
Cl42 Cl 0.6920(5) 0.03320(11) 0.1879(3) 0.0322(11) Uani 1 1 d . U . . .
Cl52 Cl 0.9340(5) 0.05785(12) 0.0753(3) 0.0329(12) Uani 1 1 d . U . . .
O12 O 0.9913(14) 0.0000(3) 0.2343(8) 0.041(3) Uani 1 1 d D U . . .
C12A C 1.087(3) -0.0219(6) 0.3142(17) 0.048(7) Uani 0.612(18) 1 d D U P A 1
H12D H 1.041812 -0.027431 0.370441 0.058 Uiso 0.612(18) 1 calc R U P A 1
H12E H 1.179305 -0.009965 0.345866 0.058 Uiso 0.612(18) 1 calc R U P A 1
C22A C 1.113(3) -0.0541(5) 0.2606(19) 0.048(7) Uani 0.612(18) 1 d D U P A 1
H22D H 1.128184 -0.073954 0.309105 0.058 Uiso 0.612(18) 1 calc R U P A 1
H22E H 1.197755 -0.051629 0.233423 0.058 Uiso 0.612(18) 1 calc R U P A 1
C32A C 0.978(3) -0.0585(5) 0.173(2) 0.053(7) Uani 0.612(18) 1 d D U P A 1
H32A H 0.998747 -0.070415 0.112910 0.064 Uiso 0.612(18) 1 calc R U P A 1
H32B H 0.905876 -0.071837 0.196309 0.064 Uiso 0.612(18) 1 calc R U P A 1
C42A C 0.927(3) -0.0227(5) 0.1440(17) 0.045(6) Uani 0.612(18) 1 d D U P A 1
H42A H 0.956440 -0.015009 0.081985 0.054 Uiso 0.612(18) 1 calc R U P A 1
H42B H 0.820839 -0.021751 0.126646 0.054 Uiso 0.612(18) 1 calc R U P A 1
C12B C 0.961(5) -0.0324(6) 0.281(4) 0.059(8) Uani 0.388(18) 1 d D U P A 2
H12F H 0.856897 -0.037274 0.259761 0.070 Uiso 0.388(18) 1 calc R U P A 2
H12G H 0.994744 -0.031101 0.358430 0.070 Uiso 0.388(18) 1 calc R U P A 2
C22B C 1.041(5) -0.0601(5) 0.242(4) 0.063(9) Uani 0.388(18) 1 d D U P A 2
H22F H 1.072925 -0.078356 0.295023 0.076 Uiso 0.388(18) 1 calc R U P A 2
H22G H 0.979841 -0.070420 0.176601 0.076 Uiso 0.388(18) 1 calc R U P A 2
C32B C 1.167(4) -0.0420(9) 0.222(4) 0.062(9) Uani 0.388(18) 1 d D U P A 2
H32C H 1.249736 -0.042008 0.285720 0.074 Uiso 0.388(18) 1 calc R U P A 2
H32D H 1.196345 -0.053090 0.164290 0.074 Uiso 0.388(18) 1 calc R U P A 2
C42B C 1.116(4) -0.0062(8) 0.193(4) 0.055(8) Uani 0.388(18) 1 d D U P A 2
H42C H 1.193096 0.010521 0.223676 0.067 Uiso 0.388(18) 1 calc R U P A 2
H42D H 1.086904 -0.003418 0.115994 0.067 Uiso 0.388(18) 1 calc R U P A 2
Cl13 Cl 0.5788(12) 0.1021(3) 0.4852(8) 0.069(4) Uani 0.649(13) 1 d D U P B 3
Cl23 Cl 0.5466(14) 0.0287(3) 0.4561(10) 0.113(5) Uani 0.649(13) 1 d D U P B 3
C13 C 0.559(4) 0.0681(4) 0.3960(14) 0.062(10) Uani 0.649(13) 1 d D U P B 3
H13D H 0.471405 0.071739 0.337358 0.075 Uiso 0.649(13) 1 calc R U P B 3
H13E H 0.642621 0.067634 0.366709 0.075 Uiso 0.649(13) 1 calc R U P B 3
Cl33 Cl 0.488(3) 0.1194(5) 0.3028(17) 0.100(8) Uani 0.351(13) 1 d D U P B 4
Cl43 Cl 0.573(4) 0.0814(9) 0.500(2) 0.144(13) Uani 0.351(13) 1 d D U P B 4
C23 C 0.597(9) 0.087(2) 0.375(4) 0.14(4) Uani 0.351(13) 1 d D U P B 4
H23A H 0.698588 0.092554 0.382487 0.166 Uiso 0.351(13) 1 calc R U P B 4
H23B H 0.574460 0.065030 0.336372 0.166 Uiso 0.351(13) 1 calc R U P B 4
Cl14 Cl 0.3650(13) 0.1340(3) 0.2040(8) 0.081(4) Uani 0.583(11) 1 d D U P C 5
Cl24 Cl 0.3397(13) 0.0740(4) 0.0751(8) 0.069(4) Uani 0.583(11) 1 d D U P C 5
C14 C 0.253(2) 0.1112(5) 0.0998(19) 0.049(9) Uani 0.583(11) 1 d D U P C 5
H14D H 0.227560 0.125830 0.036336 0.059 Uiso 0.583(11) 1 calc R U P C 5
H14E H 0.163195 0.104868 0.116857 0.059 Uiso 0.583(11) 1 calc R U P C 5
Cl34 Cl 0.2574(15) 0.0961(3) -0.0021(11) 0.061(5) Uani 0.417(11) 1 d D U P C 6
Cl44 Cl 0.2666(17) 0.0222(3) 0.0147(12) 0.076(5) Uani 0.417(11) 1 d D U P C 6
C24 C 0.303(9) 0.0610(4) 0.0834(17) 0.08(3) Uani 0.417(11) 1 d D U P C 6
H24D H 0.406563 0.062108 0.121423 0.099 Uiso 0.417(11) 1 calc R U P C 6
H24E H 0.247586 0.062075 0.135655 0.099 Uiso 0.417(11) 1 calc R U P C 6

loop_
_atom_site_aniso_label
_atom_site_aniso_U_11
_atom_site_aniso_U_22
_atom_site_aniso_U_33
_atom_site_aniso_U_23
_atom_site_aniso_U_13
_atom_site_aniso_U_12
Ti1 0.0072(19) 0.0250(16) 0.0151(13) 0.0013(12) -0.0048(12) -0.0008(12)
Cl11 0.034(3) 0.025(2) 0.0248(19) 0.0013(17) -0.0005(19) 0.0008(19)
Cl21 0.009(3) 0.051(3) 0.0195(19) 0.0002(18) 0.0006(18) 0.0027(18)
Cl31 0.007(3) 0.055(3) 0.0180(19) -0.0025(18) 0.0031(18) -0.0031(18)
P11 0.007(3) 0.029(2) 0.0161(19) -0.0010(17) -0.0063(18) -0.0016(17)
P21 0.005(3) 0.028(2) 0.0154(19) 0.0011(16) -0.0048(18) 0.0031(17)
N11 0.003(6) 0.023(5) 0.014(4) -0.001(4) 0.001(4) -0.001(4)
N21 0.009(7) 0.034(5) 0.013(4) -0.002(4) -0.006(4) 0.003(4)
C11 0.015(8) 0.030(6) 0.019(5) -0.002(5) -0.001(5) 0.001(5)
C21 0.015(8) 0.025(5) 0.019(5) 0.003(4) -0.005(5) -0.004(5)
C31 0.010(8) 0.024(5) 0.019(5) 0.004(4) -0.004(5) -0.001(5)
C41 0.026(8) 0.025(6) 0.025(5) 0.001(4) -0.008(5) 0.002(5)
C51 0.013(7) 0.025(5) 0.019(5) -0.004(4) -0.002(5) 0.002(5)
C61 0.008(7) 0.024(4) 0.014(4) -0.001(4) 0.000(4) 0.003(4)
C71 0.026(8) 0.030(6) 0.025(5) -0.005(4) -0.006(5) -0.002(5)
C81 0.027(8) 0.034(5) 0.022(6) -0.004(5) -0.005(5) 0.002(5)
C91 0.017(8) 0.035(5) 0.012(5) -0.002(4) -0.002(5) 0.002(5)
C101 0.021(8) 0.032(6) 0.016(5) 0.001(5) 0.000(5) 0.002(5)
C111 0.018(8) 0.038(6) 0.026(6) 0.002(5) -0.001(5) -0.006(5)
C121 0.017(11) 0.039(7) 0.035(8) 0.001(6) -0.007(8) -0.002(7)
C131 0.036(12) 0.058(11) 0.035(7) 0.001(7) -0.015(7) -0.011(9)
C141 0.023(12) 0.050(8) 0.044(9) 0.010(7) -0.005(8) -0.023(8)
C151 0.029(7) 0.034(6) 0.026(6) -0.005(5) 0.001(6) 0.007(5)
C161 0.028(10) 0.051(10) 0.025(7) -0.015(6) -0.005(7) 0.002(8)
C171 0.044(11) 0.036(8) 0.042(9) -0.014(7) -0.009(9) -0.007(7)
C181 0.029(7) 0.050(10) 0.044(9) -0.012(8) 0.001(7) 0.010(7)
C191 0.022(7) 0.039(6) 0.022(6) 0.007(5) 0.003(5) -0.003(5)
C201 0.022(7) 0.057(10) 0.025(8) 0.008(8) 0.001(7) -0.003(7)
C211 0.031(11) 0.037(7) 0.040(9) 0.012(7) -0.012(8) 0.005(7)
C221 0.030(10) 0.049(10) 0.022(7) 0.013(6) -0.003(7) -0.007(8)
C231 0.007(7) 0.043(6) 0.027(6) -0.003(5) 0.002(5) 0.005(5)
C241 0.026(12) 0.058(8) 0.030(8) 0.006(7) -0.007(8) -0.011(8)
C251 0.022(11) 0.055(8) 0.030(8) -0.008(7) -0.001(8) 0.011(8)
C261 0.007(10) 0.052(10) 0.032(7) 0.001(6) -0.002(6) 0.001(7)
Ti2 0.012(2) 0.0389(18) 0.0085(12) 0.0017(12) -0.0062(12) 0.0011(13)
Cl12 0.039(4) 0.046(3) 0.028(2) -0.0053(19) -0.007(2) 0.000(2)
Cl22 0.008(3) 0.108(4) 0.022(2) -0.001(2) -0.002(2) -0.005(2)
Cl32 0.018(4) 0.088(4) 0.0118(18) 0.006(2) 0.0048(19) 0.003(2)
Cl42 0.016(3) 0.053(3) 0.024(2) 0.0005(19) 0.0010(19) -0.0046(19)
Cl52 0.014(3) 0.068(3) 0.0141(17) 0.0031(19) 0.0002(18) 0.001(2)
O12 0.040(7) 0.055(5) 0.027(5) 0.001(4) 0.010(5) 0.010(5)
C12A 0.050(11) 0.050(9) 0.042(8) 0.007(6) 0.008(7) 0.002(8)
C22A 0.049(10) 0.044(9) 0.055(10) 0.010(7) 0.019(7) -0.002(7)
C32A 0.060(11) 0.051(8) 0.050(10) -0.004(7) 0.015(7) 0.003(8)
C42A 0.051(11) 0.049(8) 0.035(8) 0.000(6) 0.012(7) 0.000(7)
C12B 0.056(12) 0.060(10) 0.061(13) 0.004(8) 0.017(9) -0.004(8)
C22B 0.062(13) 0.061(9) 0.066(14) 0.005(9) 0.015(10) 0.004(8)
C32B 0.061(11) 0.061(11) 0.065(14) -0.001(9) 0.021(9) 0.008(7)
C42B 0.050(11) 0.062(11) 0.059(13) 0.001(9) 0.024(9) 0.007(8)
Cl13 0.030(7) 0.099(8) 0.071(6) -0.056(6) 0.003(5) 0.000(5)
Cl23 0.092(10) 0.122(9) 0.141(10) -0.035(8) 0.058(8) 0.024(7)
C13 0.064(14) 0.064(13) 0.059(12) -0.011(9) 0.018(9) 0.006(9)
Cl33 0.083(15) 0.107(14) 0.120(14) -0.011(10) 0.042(12) -0.002(10)
Cl43 0.15(2) 0.17(2) 0.128(16) 0.008(14) 0.063(14) 0.027(17)
C23 0.14(4) 0.14(4) 0.14(4) -0.003(10) 0.041(14) 0.003(10)
Cl14 0.084(10) 0.105(8) 0.070(7) -0.015(6) 0.046(6) -0.040(6)
Cl24 0.041(9) 0.103(9) 0.076(7) -0.004(6) 0.037(6) 0.012(7)
C14 0.048(13) 0.050(12) 0.050(12) 0.002(9) 0.016(9) 0.000(9)
Cl34 0.043(10) 0.063(8) 0.078(9) 0.019(7) 0.021(7) 0.004(6)
Cl44 0.052(11) 0.073(9) 0.092(10) 0.020(8) 0.004(8) 0.014(7)
C24 0.08(3) 0.09(3) 0.08(3) 0.004(10) 0.025(13) 0.000(10)

_geom_special_details            
;
 All esds (except the esd in the dihedral angle between two l.s. planes)
 are estimated using the full covariance matrix.  The cell esds are taken
 into account individually in the estimation of esds in distances, angles
 and torsion angles; correlations between esds in cell parameters are only
 used when they are defined by crystal symmetry.  An approximate (isotropic)
 treatment of cell esds is used for estimating esds involving l.s. planes.
;

loop_
_geom_bond_atom_site_label_1
_geom_bond_atom_site_label_2
_geom_bond_distance
_geom_bond_site_symmetry_2
_geom_bond_publ_flag
Ti1 N21 2.185(11) . ?
Ti1 N11 2.187(11) . ?
Ti1 Cl21 2.248(5) . ?
Ti1 Cl31 2.275(5) . ?
Ti1 Cl11 2.291(4) . ?
Ti1 C61 2.697(14) . ?
Ti1 P21 2.904(4) . ?
Ti1 P11 2.910(4) . ?
P11 C11 1.848(12) . ?
P11 C151 1.889(10) . ?
P11 C111 1.892(10) . ?
P21 C101 1.846(12) . ?
P21 C191 1.889(10) . ?
P21 C231 1.891(10) . ?
N11 C21 1.331(13) . ?
N11 C61 1.350(12) . ?
N21 C91 1.328(14) . ?
N21 C61 1.349(12) . ?
C11 C21 1.488(15) . ?
C11 H11A 0.9900 . ?
C11 H11B 0.9900 . ?
C21 C31 1.409(15) . ?
C31 C41 1.376(15) . ?
C31 H31 0.9500 . ?
C41 C51 1.439(13) . ?
C41 H41 0.9500 . ?
C51 C61 1.37(2) . ?
C51 C71 1.437(13) . ?
C71 C81 1.376(16) . ?
C71 H71 0.9500 . ?
C81 C91 1.407(15) . ?
C81 H81 0.9500 . ?
C91 C101 1.488(15) . ?
C101 H10A 0.9900 . ?
C101 H10B 0.9900 . ?
C111 C131 1.531(8) . ?
C111 C141 1.533(8) . ?
C111 C121 1.534(8) . ?
C121 H12A 0.9800 . ?
C121 H12B 0.9800 . ?
C121 H12C 0.9800 . ?
C131 H13A 0.9800 . ?
C131 H13B 0.9800 . ?
C131 H13C 0.9800 . ?
C141 H14A 0.9800 . ?
C141 H14B 0.9800 . ?
C141 H14C 0.9800 . ?
C151 C171 1.529(8) . ?
C151 C161 1.529(8) . ?
C151 C181 1.536(9) . ?
C161 H16A 0.9800 . ?
C161 H16B 0.9800 . ?
C161 H16C 0.9800 . ?
C171 H17A 0.9800 . ?
C171 H17B 0.9800 . ?
C171 H17C 0.9800 . ?
C181 H18A 0.9800 . ?
C181 H18B 0.9800 . ?
C181 H18C 0.9800 . ?
C191 C211 1.529(8) . ?
C191 C221 1.530(8) . ?
C191 C201 1.537(8) . ?
C201 H20A 0.9800 . ?
C201 H20B 0.9800 . ?
C201 H20C 0.9800 . ?
C211 H21A 0.9800 . ?
C211 H21B 0.9800 . ?
C211 H21C 0.9800 . ?
C221 H22A 0.9800 . ?
C221 H22B 0.9800 . ?
C221 H22C 0.9800 . ?
C231 C261 1.528(8) . ?
C231 C241 1.533(8) . ?
C231 C251 1.534(8) . ?
C241 H24A 0.9800 . ?
C241 H24B 0.9800 . ?
C241 H24C 0.9800 . ?
C251 H25A 0.9800 . ?
C251 H25B 0.9800 . ?
C251 H25C 0.9800 . ?
C261 H26A 0.9800 . ?
C261 H26B 0.9800 . ?
C261 H26C 0.9800 . ?
Ti2 O12 2.115(12) . ?
Ti2 Cl12 2.256(5) . ?
Ti2 Cl32 2.290(5) . ?
Ti2 Cl42 2.310(5) . ?
Ti2 Cl22 2.316(6) . ?
Ti2 Cl52 2.324(5) . ?
O12 C12B 1.472(19) . ?
O12 C12A 1.474(18) . ?
O12 C42B 1.474(19) . ?
O12 C42A 1.480(18) . ?
C12A C22A 1.495(18) . ?
C12A H12D 0.9900 . ?
C12A H12E 0.9900 . ?
C22A C32A 1.496(18) . ?
C22A H22D 0.9900 . ?
C22A H22E 0.9900 . ?
C32A C42A 1.494(18) . ?
C32A H32A 0.9900 . ?
C32A H32B 0.9900 . ?
C42A H42A 0.9900 . ?
C42A H42B 0.9900 . ?
C12B C22B 1.498(19) . ?
C12B H12F 0.9900 . ?
C12B H12G 0.9900 . ?
C22B C32B 1.494(19) . ?
C22B H22F 0.9900 . ?
C22B H22G 0.9900 . ?
C32B C42B 1.493(19) . ?
C32B H32C 0.9900 . ?
C32B H32D 0.9900 . ?
C42B H42C 0.9900 . ?
C42B H42D 0.9900 . ?
Cl13 C13 1.752(10) . ?
Cl23 C13 1.748(10) . ?
C13 H13D 0.9900 . ?
C13 H13E 0.9900 . ?
Cl33 C23 1.750(10) . ?
Cl43 C23 1.750(10) . ?
C23 H23A 0.9900 . ?
C23 H23B 0.9900 . ?
Cl14 C14 1.746(10) . ?
Cl24 C14 1.748(10) . ?
C14 H14D 0.9900 . ?
C14 H14E 0.9900 . ?
Cl34 C24 1.754(10) . ?
Cl44 C24 1.748(10) . ?
C24 H24D 0.9900 . ?
C24 H24E 0.9900 . ?

loop_
_geom_angle_atom_site_label_1
_geom_angle_atom_site_label_2
_geom_angle_atom_site_label_3
_geom_angle
_geom_angle_site_symmetry_1
_geom_angle_site_symmetry_3
_geom_angle_publ_flag
N21 Ti1 N11 59.6(4) . . ?
N21 Ti1 Cl21 82.3(4) . . ?
N11 Ti1 Cl21 89.5(4) . . ?
N21 Ti1 Cl31 89.4(4) . . ?
N11 Ti1 Cl31 81.5(3) . . ?
Cl21 Ti1 Cl31 170.0(2) . . ?
N21 Ti1 Cl11 150.1(3) . . ?
N11 Ti1 Cl11 150.3(3) . . ?
Cl21 Ti1 Cl11 95.12(19) . . ?
Cl31 Ti1 Cl11 94.82(19) . . ?
N21 Ti1 C61 29.8(2) . . ?
N11 Ti1 C61 29.8(2) . . ?
Cl21 Ti1 C61 85.6(4) . . ?
Cl31 Ti1 C61 84.5(4) . . ?
Cl11 Ti1 C61 179.3(4) . . ?
N21 Ti1 P21 64.7(3) . . ?
N11 Ti1 P21 123.8(3) . . ?
Cl21 Ti1 P21 90.46(15) . . ?
Cl31 Ti1 P21 91.04(16) . . ?
Cl11 Ti1 P21 85.59(15) . . ?
C61 Ti1 P21 94.2(2) . . ?
N21 Ti1 P11 123.6(3) . . ?
N11 Ti1 P11 64.5(3) . . ?
Cl21 Ti1 P11 90.65(16) . . ?
Cl31 Ti1 P11 89.29(15) . . ?
Cl11 Ti1 P11 86.03(15) . . ?
C61 Ti1 P11 94.2(2) . . ?
P21 Ti1 P11 171.62(15) . . ?
C11 P11 C151 104.4(6) . . ?
C11 P11 C111 101.9(6) . . ?
C151 P11 C111 111.5(5) . . ?
C11 P11 Ti1 100.7(4) . . ?
C151 P11 Ti1 119.8(4) . . ?
C111 P11 Ti1 115.4(3) . . ?
C101 P21 C191 103.1(6) . . ?
C101 P21 C231 104.4(7) . . ?
C191 P21 C231 111.1(5) . . ?
C101 P21 Ti1 100.4(5) . . ?
C191 P21 Ti1 120.6(4) . . ?
C231 P21 Ti1 114.6(3) . . ?
C21 N11 C61 119.3(11) . . ?
C21 N11 Ti1 144.0(9) . . ?
C61 N11 Ti1 96.5(7) . . ?
C91 N21 C61 118.8(12) . . ?
C91 N21 Ti1 144.5(9) . . ?
C61 N21 Ti1 96.6(7) . . ?
C21 C11 P11 110.4(9) . . ?
C21 C11 H11A 109.6 . . ?
P11 C11 H11A 109.6 . . ?
C21 C11 H11B 109.6 . . ?
P11 C11 H11B 109.6 . . ?
H11A C11 H11B 108.1 . . ?
N11 C21 C31 119.3(11) . . ?
N11 C21 C11 114.8(11) . . ?
C31 C21 C11 125.8(10) . . ?
C41 C31 C21 121.5(12) . . ?
C41 C31 H31 119.3 . . ?
C21 C31 H31 119.3 . . ?
C31 C41 C51 118.8(13) . . ?
C31 C41 H41 120.6 . . ?
C51 C41 H41 120.6 . . ?
C61 C51 C71 115.0(11) . . ?
C61 C51 C41 115.1(10) . . ?
C71 C51 C41 129.9(14) . . ?
N21 C61 N11 107.2(12) . . ?
N21 C61 C51 126.9(10) . . ?
N11 C61 C51 125.9(10) . . ?
N21 C61 Ti1 53.6(7) . . ?
N11 C61 Ti1 53.7(7) . . ?
C51 C61 Ti1 178.9(11) . . ?
C81 C71 C51 117.6(14) . . ?
C81 C71 H71 121.2 . . ?
C51 C71 H71 121.2 . . ?
C71 C81 C91 123.1(13) . . ?
C71 C81 H81 118.5 . . ?
C91 C81 H81 118.5 . . ?
N21 C91 C81 118.6(12) . . ?
N21 C91 C101 113.6(11) . . ?
C81 C91 C101 127.3(11) . . ?
C91 C101 P21 110.9(9) . . ?
C91 C101 H10A 109.5 . . ?
P21 C101 H10A 109.5 . . ?
C91 C101 H10B 109.5 . . ?
P21 C101 H10B 109.5 . . ?
H10A C101 H10B 108.1 . . ?
C131 C111 C141 108.8(8) . . ?
C131 C111 C121 108.3(8) . . ?
C141 C111 C121 108.2(8) . . ?
C131 C111 P11 111.7(8) . . ?
C141 C111 P11 110.3(7) . . ?
C121 C111 P11 109.5(7) . . ?
C111 C121 H12A 109.5 . . ?
C111 C121 H12B 109.5 . . ?
H12A C121 H12B 109.5 . . ?
C111 C121 H12C 109.5 . . ?
H12A C121 H12C 109.5 . . ?
H12B C121 H12C 109.5 . . ?
C111 C131 H13A 109.5 . . ?
C111 C131 H13B 109.5 . . ?
H13A C131 H13B 109.5 . . ?
C111 C131 H13C 109.5 . . ?
H13A C131 H13C 109.5 . . ?
H13B C131 H13C 109.5 . . ?
C111 C141 H14A 109.5 . . ?
C111 C141 H14B 109.5 . . ?
H14A C141 H14B 109.5 . . ?
C111 C141 H14C 109.5 . . ?
H14A C141 H14C 109.5 . . ?
H14B C141 H14C 109.5 . . ?
C171 C151 C161 109.1(8) . . ?
C171 C151 C181 109.0(8) . . ?
C161 C151 C181 108.3(8) . . ?
C171 C151 P11 110.1(7) . . ?
C161 C151 P11 112.1(7) . . ?
C181 C151 P11 108.3(7) . . ?
C151 C161 H16A 109.5 . . ?
C151 C161 H16B 109.5 . . ?
H16A C161 H16B 109.5 . . ?
C151 C161 H16C 109.5 . . ?
H16A C161 H16C 109.5 . . ?
H16B C161 H16C 109.5 . . ?
C151 C171 H17A 109.5 . . ?
C151 C171 H17B 109.5 . . ?
H17A C171 H17B 109.5 . . ?
C151 C171 H17C 109.5 . . ?
H17A C171 H17C 109.5 . . ?
H17B C171 H17C 109.5 . . ?
C151 C181 H18A 109.5 . . ?
C151 C181 H18B 109.5 . . ?
H18A C181 H18B 109.5 . . ?
C151 C181 H18C 109.5 . . ?
H18A C181 H18C 109.5 . . ?
H18B C181 H18C 109.5 . . ?
C211 C191 C221 108.8(8) . . ?
C211 C191 C201 109.1(8) . . ?
C221 C191 C201 108.3(8) . . ?
C211 C191 P21 110.3(7) . . ?
C221 C191 P21 112.0(7) . . ?
C201 C191 P21 108.4(7) . . ?
C191 C201 H20A 109.5 . . ?
C191 C201 H20B 109.5 . . ?
H20A C201 H20B 109.5 . . ?
C191 C201 H20C 109.5 . . ?
H20A C201 H20C 109.5 . . ?
H20B C201 H20C 109.5 . . ?
C191 C211 H21A 109.5 . . ?
C191 C211 H21B 109.5 . . ?
H21A C211 H21B 109.5 . . ?
C191 C211 H21C 109.5 . . ?
H21A C211 H21C 109.5 . . ?
H21B C211 H21C 109.5 . . ?
C191 C221 H22A 109.5 . . ?
C191 C221 H22B 109.5 . . ?
H22A C221 H22B 109.5 . . ?
C191 C221 H22C 109.5 . . ?
H22A C221 H22C 109.5 . . ?
H22B C221 H22C 109.5 . . ?
C261 C231 C241 108.2(8) . . ?
C261 C231 C251 108.5(8) . . ?
C241 C231 C251 108.3(8) . . ?
C261 C231 P21 113.6(7) . . ?
C241 C231 P21 108.5(7) . . ?
C251 C231 P21 109.6(7) . . ?
C231 C241 H24A 109.5 . . ?
C231 C241 H24B 109.5 . . ?
H24A C241 H24B 109.5 . . ?
C231 C241 H24C 109.5 . . ?
H24A C241 H24C 109.5 . . ?
H24B C241 H24C 109.5 . . ?
C231 C251 H25A 109.5 . . ?
C231 C251 H25B 109.5 . . ?
H25A C251 H25B 109.5 . . ?
C231 C251 H25C 109.5 . . ?
H25A C251 H25C 109.5 . . ?
H25B C251 H25C 109.5 . . ?
C231 C261 H26A 109.5 . . ?
C231 C261 H26B 109.5 . . ?
H26A C261 H26B 109.5 . . ?
C231 C261 H26C 109.5 . . ?
H26A C261 H26C 109.5 . . ?
H26B C261 H26C 109.5 . . ?
O12 Ti2 Cl12 177.8(4) . . ?
O12 Ti2 Cl32 87.7(3) . . ?
Cl12 Ti2 Cl32 93.4(2) . . ?
O12 Ti2 Cl42 87.9(4) . . ?
Cl12 Ti2 Cl42 94.1(2) . . ?
Cl32 Ti2 Cl42 89.20(19) . . ?
O12 Ti2 Cl22 85.7(4) . . ?
Cl12 Ti2 Cl22 92.4(2) . . ?
Cl32 Ti2 Cl22 91.19(18) . . ?
Cl42 Ti2 Cl22 173.5(2) . . ?
O12 Ti2 Cl52 86.0(3) . . ?
Cl12 Ti2 Cl52 93.02(19) . . ?
Cl32 Ti2 Cl52 173.5(2) . . ?
Cl42 Ti2 Cl52 89.29(17) . . ?
Cl22 Ti2 Cl52 89.60(19) . . ?
C12B O12 C42B 107.1(17) . . ?
C12A O12 C42A 106.1(15) . . ?
C12B O12 Ti2 132.8(14) . . ?
C12A O12 Ti2 128.8(11) . . ?
C42B O12 Ti2 118.2(15) . . ?
C42A O12 Ti2 124.5(11) . . ?
O12 C12A C22A 107.3(13) . . ?
O12 C12A H12D 110.3 . . ?
C22A C12A H12D 110.3 . . ?
O12 C12A H12E 110.3 . . ?
C22A C12A H12E 110.3 . . ?
H12D C12A H12E 108.5 . . ?
C12A C22A C32A 104.0(12) . . ?
C12A C22A H22D 111.0 . . ?
C32A C22A H22D 111.0 . . ?
C12A C22A H22E 111.0 . . ?
C32A C22A H22E 111.0 . . ?
H22D C22A H22E 109.0 . . ?
C42A C32A C22A 104.5(11) . . ?
C42A C32A H32A 110.9 . . ?
C22A C32A H32A 110.9 . . ?
C42A C32A H32B 110.9 . . ?
C22A C32A H32B 110.9 . . ?
H32A C32A H32B 108.9 . . ?
O12 C42A C32A 108.2(13) . . ?
O12 C42A H42A 110.1 . . ?
C32A C42A H42A 110.1 . . ?
O12 C42A H42B 110.1 . . ?
C32A C42A H42B 110.1 . . ?
H42A C42A H42B 108.4 . . ?
O12 C12B C22B 106.8(15) . . ?
O12 C12B H12F 110.4 . . ?
C22B C12B H12F 110.4 . . ?
O12 C12B H12G 110.4 . . ?
C22B C12B H12G 110.4 . . ?
H12F C12B H12G 108.6 . . ?
C32B C22B C12B 104.3(13) . . ?
C32B C22B H22F 110.9 . . ?
C12B C22B H22F 110.9 . . ?
C32B C22B H22G 110.9 . . ?
C12B C22B H22G 110.9 . . ?
H22F C22B H22G 108.9 . . ?
C42B C32B C22B 104.8(13) . . ?
C42B C32B H32C 110.8 . . ?
C22B C32B H32C 110.8 . . ?
C42B C32B H32D 110.8 . . ?
C22B C32B H32D 110.8 . . ?
H32C C32B H32D 108.9 . . ?
O12 C42B C32B 107.7(14) . . ?
O12 C42B H42C 110.2 . . ?
C32B C42B H42C 110.2 . . ?
O12 C42B H42D 110.2 . . ?
C32B C42B H42D 110.2 . . ?
H42C C42B H42D 108.5 . . ?
Cl23 C13 Cl13 111.2(10) . . ?
Cl23 C13 H13D 109.4 . . ?
Cl13 C13 H13D 109.4 . . ?
Cl23 C13 H13E 109.4 . . ?
Cl13 C13 H13E 109.4 . . ?
H13D C13 H13E 108.0 . . ?
Cl33 C23 Cl43 113.4(13) . . ?
Cl33 C23 H23A 108.9 . . ?
Cl43 C23 H23A 108.9 . . ?
Cl33 C23 H23B 108.9 . . ?
Cl43 C23 H23B 108.9 . . ?
H23A C23 H23B 107.7 . . ?
Cl14 C14 Cl24 110.2(10) . . ?
Cl14 C14 H14D 109.6 . . ?
Cl24 C14 H14D 109.6 . . ?
Cl14 C14 H14E 109.6 . . ?
Cl24 C14 H14E 109.6 . . ?
H14D C14 H14E 108.1 . . ?
Cl44 C24 Cl34 110.9(11) . . ?
Cl44 C24 H24D 109.5 . . ?
Cl34 C24 H24D 109.5 . . ?
Cl44 C24 H24E 109.5 . . ?
Cl34 C24 H24E 109.5 . . ?
H24D C24 H24E 108.0 . . ?

loop_
_geom_torsion_atom_site_label_1
_geom_torsion_atom_site_label_2
_geom_torsion_atom_site_label_3
_geom_torsion_atom_site_label_4
_geom_torsion
_geom_torsion_site_symmetry_1
_geom_torsion_site_symmetry_2
_geom_torsion_site_symmetry_3
_geom_torsion_site_symmetry_4
_geom_torsion_publ_flag
C151 P11 C11 C21 148.6(11) . . . . ?
C111 P11 C11 C21 -95.3(12) . . . . ?
Ti1 P11 C11 C21 23.8(13) . . . . ?
C61 N11 C21 C31 4(2) . . . . ?
Ti1 N11 C21 C31 178.0(12) . . . . ?
C61 N11 C21 C11 -173.0(14) . . . . ?
Ti1 N11 C21 C11 1(3) . . . . ?
P11 C11 C21 N11 -20.4(19) . . . . ?
P11 C11 C21 C31 162.5(14) . . . . ?
N11 C21 C31 C41 -4(2) . . . . ?
C11 C21 C31 C41 173.3(17) . . . . ?
C21 C31 C41 C51 1(3) . . . . ?
C31 C41 C51 C61 1(2) . . . . ?
C31 C41 C51 C71 -178.3(17) . . . . ?
C91 N21 C61 N11 -179.4(14) . . . . ?
Ti1 N21 C61 N11 -0.9(13) . . . . ?
C91 N21 C61 C51 0(2) . . . . ?
Ti1 N21 C61 C51 178.8(15) . . . . ?
C91 N21 C61 Ti1 -178.5(17) . . . . ?
C21 N11 C61 N21 177.2(14) . . . . ?
Ti1 N11 C61 N21 0.9(13) . . . . ?
C21 N11 C61 C51 -2(2) . . . . ?
Ti1 N11 C61 C51 -178.8(14) . . . . ?
C21 N11 C61 Ti1 176.3(16) . . . . ?
C71 C51 C61 N21 0(2) . . . . ?
C41 C51 C61 N21 -179.8(16) . . . . ?
C71 C51 C61 N11 179.1(16) . . . . ?
C41 C51 C61 N11 0(2) . . . . ?
C61 C51 C71 C81 1(2) . . . . ?
C41 C51 C71 C81 -179.8(18) . . . . ?
C51 C71 C81 C91 -1(3) . . . . ?
C61 N21 C91 C81 -1(2) . . . . ?
Ti1 N21 C91 C81 -178.0(14) . . . . ?
C61 N21 C91 C101 -173.8(14) . . . . ?
Ti1 N21 C91 C101 9(3) . . . . ?
C71 C81 C91 N21 1(3) . . . . ?
C71 C81 C91 C101 173.4(18) . . . . ?
N21 C91 C101 P21 -24.0(19) . . . . ?
C81 C91 C101 P21 163.6(15) . . . . ?
C191 P21 C101 C91 149.5(12) . . . . ?
C231 P21 C101 C91 -94.3(12) . . . . ?
Ti1 P21 C101 C91 24.5(13) . . . . ?
C11 P11 C111 C131 -72.6(8) . . . . ?
C151 P11 C111 C131 38.2(9) . . . . ?
Ti1 P11 C111 C131 179.4(7) . . . . ?
C11 P11 C111 C141 166.2(8) . . . . ?
C151 P11 C111 C141 -83.0(8) . . . . ?
Ti1 P11 C111 C141 58.2(8) . . . . ?
C11 P11 C111 C121 47.3(8) . . . . ?
C151 P11 C111 C121 158.1(7) . . . . ?
Ti1 P11 C111 C121 -60.7(7) . . . . ?
C11 P11 C151 C171 162.6(9) . . . . ?
C111 P11 C151 C171 53.3(8) . . . . ?
Ti1 P11 C151 C171 -85.9(8) . . . . ?
C11 P11 C151 C161 41.0(10) . . . . ?
C111 P11 C151 C161 -68.3(9) . . . . ?
Ti1 P11 C151 C161 152.6(7) . . . . ?
C11 P11 C151 C181 -78.4(9) . . . . ?
C111 P11 C151 C181 172.3(7) . . . . ?
Ti1 P11 C151 C181 33.1(8) . . . . ?
C101 P21 C191 C211 163.8(9) . . . . ?
C231 P21 C191 C211 52.5(8) . . . . ?
Ti1 P21 C191 C211 -85.6(8) . . . . ?
C101 P21 C191 C221 42.5(10) . . . . ?
C231 P21 C191 C221 -68.8(8) . . . . ?
Ti1 P21 C191 C221 153.1(7) . . . . ?
C101 P21 C191 C201 -76.9(9) . . . . ?
C231 P21 C191 C201 171.8(7) . . . . ?
Ti1 P21 C191 C201 33.7(8) . . . . ?
C101 P21 C231 C261 -73.5(8) . . . . ?
C191 P21 C231 C261 36.9(9) . . . . ?
Ti1 P21 C231 C261 177.8(7) . . . . ?
C101 P21 C231 C241 46.8(8) . . . . ?
C191 P21 C231 C241 157.3(7) . . . . ?
Ti1 P21 C231 C241 -61.9(7) . . . . ?
C101 P21 C231 C251 164.9(8) . . . . ?
C191 P21 C231 C251 -84.6(8) . . . . ?
Ti1 P21 C231 C251 56.2(7) . . . . ?
C42A O12 C12A C22A 16(3) . . . . ?
Ti2 O12 C12A C22A -172.2(16) . . . . ?
O12 C12A C22A C32A -30(3) . . . . ?
C12A C22A C32A C42A 31(3) . . . . ?
C12A O12 C42A C32A 3(3) . . . . ?
Ti2 O12 C42A C32A -168.5(17) . . . . ?
C22A C32A C42A O12 -22(3) . . . . ?
C42B O12 C12B C22B -15(4) . . . . ?
Ti2 O12 C12B C22B -179(2) . . . . ?
O12 C12B C22B C32B 28(4) . . . . ?
C12B C22B C32B C42B -30(4) . . . . ?
C12B O12 C42B C32B -4(4) . . . . ?
Ti2 O12 C42B C32B 162(3) . . . . ?
C22B C32B C42B O12 21(5) . . . . ?

_refine_diff_density_max         1.585
_refine_diff_density_min         -0.737
_refine_diff_density_rms         0.169

_shelx_res_file                  
;
TITL l1155a
    l1155a.res
    created by SHELXL-2018/3 at 17:15:25 on 11-Sep-2020
CELL 0.71073 9.68297 38.90681 13.29181 90.0 106.154 90.0
ZERR 4       0.00084  0.00419  0.00105  0.0   0.004  0.0
LATT 1
SYMM -X, 1/2+Y, 1/2-Z
SFAC C H Cl N O P Ti
UNIT 128 224 48 8 4 8 8
TEMP -123
L.S. 15
FMAP 2
PLAN -20
ACTA
CONF
BOND $H
SADI 0.01 P11 C111 P11 C151 P21 C191 P21 C231
SADI 0.01 C111 C121 C111 C131 C111 C141 C151 C161 C151 C171 C151 C181 =
          C191 C201 C191 C211 C191 C221 C231 C241 C231 C251 C231 C261
SADI 0.02 P11 C121 P11 C131 P11 C141 P11 C161 P11 C171 P11 C181 =
          P21 C201 P21 C211 P21 C221 P21 C241 P21 C251 P21 C261
SADI 0.02 C121 C131 C121 C141 C131 C141 C161 C171 C161 C181 C171 C181 =
          C201 C211 C201 C221 C211 C221 C241 C251 C241 C261 C251 C261
SADI 0.01 C11 P11 C101 P21
SADI 0.01 C11 C21 C101 C91
SADI 0.01 C21 N11 C91 N21
SADI 0.01 C61 N11 C61 N21
SADI 0.01 C21 C31 C91 C81
SADI 0.01 C31 C41 C81 C71
SADI 0.01 C41 C51 C71 C51

SADI 0.01 O12 C12A O12 C42A O12 C12B O12 C42B
SADI 0.01 C12A C22A C22A C32A C32A C42A C12B C22B C22B C32B C32B C42B
SADI 0.02 O12 C22A O12 C32A O12 C22B O12 C32B
SADI 0.02 C12A C32A C22A C42A C12B C32B C22B C42B

DFIX 1.75 0.01 C13 CL13 C13 CL23 C23 CL33 C23 CL43 =
               C14 CL14 C14 CL24 C24 CL34 C24 CL44
DFIX 2.90 0.02 CL13 CL23 CL33 CL43 =
               CL14 CL24 CL34 CL44
RIGU TI1 > C24
ISOR 0.01  TI1 > C24
WGHT    0.124100  114.901199
FVAR       0.23792   0.61161   0.64888   0.58332
TI1   7    0.414594    0.165426    0.749884    11.00000    0.00715    0.02502 =
         0.01513    0.00125   -0.00482   -0.00083
CL11  3    0.408645    0.224285    0.750092    11.00000    0.03427    0.02453 =
         0.02480    0.00134   -0.00055    0.00080
CL21  3    0.581742    0.161578    0.662104    11.00000    0.00878    0.05136 =
         0.01952    0.00020    0.00064    0.00267
CL31  3    0.248712    0.159204    0.840707    11.00000    0.00739    0.05460 =
         0.01799   -0.00249    0.00305   -0.00310
P11   6    0.638127    0.171469    0.947379    11.00000    0.00736    0.02866 =
         0.01610   -0.00097   -0.00628   -0.00157
P21   6    0.189148    0.170284    0.553670    11.00000    0.00493    0.02847 =
         0.01539    0.00115   -0.00483    0.00307
N11   4    0.491559    0.116877    0.828452    11.00000    0.00267    0.02251 =
         0.01397   -0.00101    0.00071   -0.00084
N21   4    0.344851    0.116487    0.671522    11.00000    0.00926    0.03394 =
         0.01296   -0.00193   -0.00609    0.00300
C11   1    0.630688    0.128187    1.002943    11.00000    0.01519    0.02972 =
         0.01931   -0.00203   -0.00109    0.00102
AFIX  23
H11A  2    0.728766    0.120851    1.042227    11.00000   -1.20000
H11B  2    0.570809    0.128888    1.052352    11.00000   -1.20000
AFIX   0
C21   1    0.568829    0.103036    0.917974    11.00000    0.01467    0.02460 =
         0.01851    0.00265   -0.00484   -0.00365
C31   1    0.580496    0.067007    0.926751    11.00000    0.01003    0.02450 =
         0.01910    0.00388   -0.00382   -0.00136
AFIX  43
H31   2    0.640170    0.057168    0.989197    11.00000   -1.20000
AFIX   0
C41   1    0.507430    0.045743    0.846938    11.00000    0.02561    0.02495 =
         0.02466    0.00099   -0.00802    0.00171
AFIX  43
H41   2    0.515133    0.021477    0.854332    11.00000   -1.20000
AFIX   0
C51   1    0.419142    0.060927    0.752071    11.00000    0.01327    0.02539 =
         0.01910   -0.00383   -0.00180    0.00234
C61   1    0.418423    0.096111    0.750357    11.00000    0.00760    0.02358 =
         0.01384   -0.00145   -0.00041    0.00293
C71   1    0.330263    0.044807    0.659250    11.00000    0.02603    0.02975 =
         0.02550   -0.00466   -0.00571   -0.00246
AFIX  43
H71   2    0.322552    0.020501    0.653521    11.00000   -1.20000
AFIX   0
C81   1    0.256738    0.065858    0.578973    11.00000    0.02672    0.03449 =
         0.02164   -0.00403   -0.00550    0.00155
AFIX  43
H81   2    0.199376    0.055538    0.516506    11.00000   -1.20000
AFIX   0
C91   1    0.262559    0.101966    0.585097    11.00000    0.01710    0.03450 =
         0.01223   -0.00152   -0.00185    0.00168
C101  1    0.199736    0.126931    0.499834    11.00000    0.02134    0.03162 =
         0.01616    0.00093    0.00028    0.00243
AFIX  23
H10A  2    0.102216    0.119245    0.460445    11.00000   -1.20000
H10B  2    0.259860    0.127744    0.450604    11.00000   -1.20000
AFIX   0
C111  1    0.828645    0.172971    0.936284    11.00000    0.01850    0.03762 =
         0.02561    0.00157   -0.00059   -0.00573
C121  1    0.861233    0.139693    0.885362    11.00000    0.01694    0.03871 =
         0.03515    0.00118   -0.00658   -0.00196
AFIX  33
H12A  2    0.791884    0.136947    0.816381    11.00000   -1.50000
H12B  2    0.958736    0.140803    0.877362    11.00000   -1.50000
H12C  2    0.853897    0.120068    0.929808    11.00000   -1.50000
AFIX   0
C131  1    0.938483    0.176556    1.043696    11.00000    0.03562    0.05837 =
         0.03540    0.00126   -0.01520   -0.01127
AFIX  33
H13A  2    0.927699    0.157319    1.088506    11.00000   -1.50000
H13B  2    1.035845    0.176393    1.035241    11.00000   -1.50000
H13C  2    0.922212    0.198249    1.076094    11.00000   -1.50000
AFIX   0
C141  1    0.846887    0.203229    0.867173    11.00000    0.02271    0.05043 =
         0.04351    0.01030   -0.00502   -0.02277
AFIX  33
H14A  2    0.776989    0.201171    0.798164    11.00000   -1.50000
H14B  2    0.830848    0.224855    0.900019    11.00000   -1.50000
H14C  2    0.944481    0.202999    0.859166    11.00000   -1.50000
AFIX   0
C151  1    0.612903    0.201813    1.051783    11.00000    0.02862    0.03352 =
         0.02621   -0.00513    0.00090    0.00732
C161  1    0.696103    0.190133    1.161801    11.00000    0.02765    0.05057 =
         0.02478   -0.01464   -0.00473    0.00224
AFIX  33
H16A  2    0.665109    0.166951    1.174521    11.00000   -1.50000
H16B  2    0.799274    0.189941    1.167741    11.00000   -1.50000
H16C  2    0.677246    0.206022    1.213646    11.00000   -1.50000
AFIX   0
C171  1    0.662010    0.237989    1.032708    11.00000    0.04431    0.03631 =
         0.04230   -0.01357   -0.00897   -0.00704
AFIX  33
H17A  2    0.609056    0.245629    0.962284    11.00000   -1.50000
H17B  2    0.643208    0.253801    1.084760    11.00000   -1.50000
H17C  2    0.765235    0.237721    1.038855    11.00000   -1.50000
AFIX   0
C181  1    0.452197    0.202827    1.045684    11.00000    0.02898    0.05013 =
         0.04385   -0.01206    0.00078    0.00987
AFIX  33
H18A  2    0.419844    0.179723    1.057832    11.00000   -1.50000
H18B  2    0.436876    0.218553    1.099165    11.00000   -1.50000
H18C  2    0.397339    0.210851    0.976162    11.00000   -1.50000
AFIX   0
C191  1    0.210387    0.199574    0.445578    11.00000    0.02244    0.03868 =
         0.02156    0.00719    0.00281   -0.00299
C201  1    0.370104    0.200340    0.448206    11.00000    0.02235    0.05713 =
         0.02494    0.00783    0.00148   -0.00262
AFIX  33
H20A  2    0.401908    0.177047    0.437559    11.00000   -1.50000
H20B  2    0.382996    0.215424    0.392464    11.00000   -1.50000
H20C  2    0.427212    0.209037    0.516271    11.00000   -1.50000
AFIX   0
C211  1    0.161866    0.236020    0.462255    11.00000    0.03116    0.03664 =
         0.03975    0.01250   -0.01229    0.00472
AFIX  33
H21A  2    0.216856    0.244335    0.531393    11.00000   -1.50000
H21B  2    0.178438    0.251227    0.407994    11.00000   -1.50000
H21C  2    0.059211    0.235854    0.458066    11.00000   -1.50000
AFIX   0
C221  1    0.123530    0.187005    0.337372    11.00000    0.03022    0.04932 =
         0.02247    0.01263   -0.00304   -0.00657
AFIX  33
H22A  2    0.153781    0.163644    0.325842    11.00000   -1.50000
H22B  2    0.020980    0.186974    0.333528    11.00000   -1.50000
H22C  2    0.140207    0.202348    0.283455    11.00000   -1.50000
AFIX   0
C231  1    0.000767    0.172861    0.568511    11.00000    0.00656    0.04349 =
         0.02659   -0.00257    0.00176    0.00505
C241  1   -0.029559    0.139817    0.621434    11.00000    0.02604    0.05754 =
         0.03009    0.00632   -0.00653   -0.01105
AFIX  33
H24A  2    0.043993    0.136811    0.688398    11.00000   -1.50000
H24B  2   -0.124499    0.141390    0.633841    11.00000   -1.50000
H24C  2   -0.027563    0.120120    0.575905    11.00000   -1.50000
AFIX   0
C251  1   -0.009859    0.203364    0.639090    11.00000    0.02219    0.05458 =
         0.03019   -0.00848   -0.00087    0.01122
AFIX  33
H25A  2    0.064183    0.201198    0.706171    11.00000   -1.50000
H25B  2    0.004535    0.224845    0.604845    11.00000   -1.50000
H25C  2   -0.105085    0.203537    0.651349    11.00000   -1.50000
AFIX   0
C261  1   -0.115565    0.176795    0.464526    11.00000    0.00693    0.05182 =
         0.03178    0.00135   -0.00212    0.00080
AFIX  33
H26A  2   -0.098098    0.197822    0.429358    11.00000   -1.50000
H26B  2   -0.113124    0.156907    0.419807    11.00000   -1.50000
H26C  2   -0.210060    0.178177    0.477743    11.00000   -1.50000
AFIX   0
TI2   7    0.927662    0.051456    0.247794    11.00000    0.01169    0.03887 =
         0.00853    0.00165   -0.00619    0.00106
CL12  3    0.867798    0.106967    0.261081    11.00000    0.03881    0.04580 =
         0.02810   -0.00531   -0.00720    0.00018
CL22  3    1.171269    0.063502    0.304136    11.00000    0.00822    0.10753 =
         0.02241   -0.00052   -0.00240   -0.00464
CL32  3    0.923763    0.038566    0.415119    11.00000    0.01753    0.08769 =
         0.01176    0.00647    0.00479    0.00315
CL42  3    0.691963    0.033200    0.187851    11.00000    0.01634    0.05306 =
         0.02427    0.00053    0.00098   -0.00457
CL52  3    0.934049    0.057851    0.075317    11.00000    0.01402    0.06826 =
         0.01411    0.00314    0.00017    0.00139
O12   5    0.991271    0.000038    0.234313    11.00000    0.04000    0.05513 =
         0.02666    0.00150    0.00961    0.00987
PART 1
C12A  1    1.087204   -0.021927    0.314226    21.00000    0.04967    0.05007 =
         0.04188    0.00735    0.00813    0.00171
AFIX  23
H12D  2    1.041812   -0.027431    0.370441    21.00000   -1.20000
H12E  2    1.179305   -0.009965    0.345866    21.00000   -1.20000
AFIX   0
C22A  1    1.112937   -0.054106    0.260645    21.00000    0.04891    0.04378 =
         0.05519    0.01016    0.01861   -0.00175
AFIX  23
H22D  2    1.128184   -0.073954    0.309105    21.00000   -1.20000
H22E  2    1.197755   -0.051629    0.233423    21.00000   -1.20000
AFIX   0
C32A  1    0.978412   -0.058483    0.173017    21.00000    0.05958    0.05051 =
         0.05025   -0.00361    0.01528    0.00261
AFIX  23
H32A  2    0.998747   -0.070415    0.112910    21.00000   -1.20000
H32B  2    0.905876   -0.071837    0.196309    21.00000   -1.20000
AFIX   0
C42A  1    0.927051   -0.022653    0.144029    21.00000    0.05058    0.04932 =
         0.03547    0.00018    0.01177   -0.00040
AFIX  23
H42A  2    0.956440   -0.015009    0.081985    21.00000   -1.20000
H42B  2    0.820839   -0.021751    0.126646    21.00000   -1.20000
AFIX   0
PART 2
C12B  1    0.961396   -0.032432    0.281046   -21.00000    0.05632    0.05956 =
         0.06056    0.00386    0.01699   -0.00380
AFIX  23
H12F  2    0.856897   -0.037274    0.259761   -21.00000   -1.20000
H12G  2    0.994744   -0.031101    0.358430   -21.00000   -1.20000
AFIX   0
C22B  1    1.041010   -0.060056    0.241869   -21.00000    0.06192    0.06120 =
         0.06551    0.00463    0.01495    0.00355
AFIX  23
H22F  2    1.072925   -0.078356    0.295023   -21.00000   -1.20000
H22G  2    0.979841   -0.070420    0.176601   -21.00000   -1.20000
AFIX   0
C32B  1    1.167000   -0.041955    0.222089   -21.00000    0.06124    0.06111 =
         0.06491   -0.00061    0.02137    0.00820
AFIX  23
H32C  2    1.249736   -0.042008    0.285720   -21.00000   -1.20000
H32D  2    1.196345   -0.053090    0.164290   -21.00000   -1.20000
AFIX   0
C42B  1    1.115542   -0.006151    0.193086   -21.00000    0.05039    0.06192 =
         0.05913    0.00138    0.02382    0.00724
AFIX  23
H42C  2    1.193096    0.010521    0.223676   -21.00000   -1.20000
H42D  2    1.086904   -0.003418    0.115994   -21.00000   -1.20000
AFIX   0
PART 3
CL13  3    0.578845    0.102128    0.485188    31.00000    0.02977    0.09939 =
         0.07066   -0.05629    0.00332   -0.00004
CL23  3    0.546600    0.028720    0.456123    31.00000    0.09170    0.12214 =
         0.14135   -0.03524    0.05798    0.02405
C13   1    0.559119    0.068090    0.395957    31.00000    0.06428    0.06423 =
         0.05854   -0.01061    0.01781    0.00579
AFIX  23
H13D  2    0.471405    0.071739    0.337358    31.00000   -1.20000
H13E  2    0.642621    0.067634    0.366709    31.00000   -1.20000
AFIX   0
PART 4
CL33  3    0.488151    0.119394    0.302751   -31.00000    0.08287    0.10658 =
         0.11962   -0.01082    0.04194   -0.00187
CL43  3    0.573383    0.081414    0.500242   -31.00000    0.14821    0.16978 =
         0.12819    0.00828    0.06293    0.02711
C23   1    0.596563    0.086958    0.375327   -31.00000    0.13610    0.14042 =
         0.13947   -0.00285    0.04137    0.00308
AFIX  23
H23A  2    0.698588    0.092554    0.382487   -31.00000   -1.20000
H23B  2    0.574460    0.065030    0.336372   -31.00000   -1.20000
AFIX   0
PART 5
CL14  3    0.364980    0.134035    0.203966    41.00000    0.08357    0.10468 =
         0.06968   -0.01488    0.04643   -0.04000
CL24  3    0.339664    0.074010    0.075085    41.00000    0.04137    0.10339 =
         0.07615   -0.00399    0.03709    0.01214
C14   1    0.253095    0.111192    0.099754    41.00000    0.04806    0.04978 =
         0.05046    0.00229    0.01604    0.00017
AFIX  23
H14D  2    0.227560    0.125830    0.036336    41.00000   -1.20000
H14E  2    0.163195    0.104868    0.116857    41.00000   -1.20000
AFIX   0
PART 6
CL34  3    0.257422    0.096120   -0.002081   -41.00000    0.04298    0.06285 =
         0.07824    0.01869    0.02100    0.00386
CL44  3    0.266615    0.022188    0.014733   -41.00000    0.05159    0.07323 =
         0.09216    0.01986    0.00418    0.01371
C24   1    0.303048    0.060986    0.083403   -41.00000    0.07835    0.08666 =
         0.08306    0.00354    0.02488   -0.00032
AFIX  23
H24D  2    0.406563    0.062108    0.121423   -41.00000   -1.20000
H24E  2    0.247586    0.062075    0.135655   -41.00000   -1.20000
AFIX   0
HKLF 4


REM  l1155a
REM wR2 = 0.3155, GooF = S = 1.047, Restrained GooF = 0.991 for all data
REM R1 = 0.1107 for 3104 Fo > 4sig(Fo) and 0.1900 for all 5689 data
REM 553 parameters refined using 1097 restraints

END

WGHT      0.1241    115.0863

REM Highest difference peak  1.585,  deepest hole -0.737,  1-sigma level  0.169
Q1    1   0.4085  0.1941  0.7513  11.00000  0.05    1.58
Q2    1   0.9050  0.0798  0.2519  11.00000  0.05    1.52
Q3    1   1.2559  0.0520  0.2430  11.00000  0.05    1.43
Q4    1   0.6600  0.0637  0.1994  11.00000  0.05    1.34
Q5    1   0.7823  0.1635  0.7354  11.00000  0.05    1.33
Q6    1   0.8978  0.0658  0.4231  11.00000  0.05    1.30
Q7    1   1.1565  0.0329  0.3088  11.00000  0.05    1.26
Q8    1   0.9766  0.1067  0.2356  11.00000  0.05    1.18
Q9    1   0.3375  0.1071  0.2220  11.00000  0.05    1.09
Q10   1   0.5028  0.0341  0.2987  11.00000  0.05    1.03
Q11   1   0.2737  0.0351  0.0826  11.00000  0.05    1.00
Q12   1   0.6113  0.1601  0.8216  11.00000  0.05    0.96
Q13   1   0.9014  0.0353  0.0940  11.00000  0.05    0.95
Q14   1   0.5556  0.1715  0.5328  11.00000  0.05    0.94
Q15   1   0.4294  0.1369  0.7513  11.00000  0.05    0.88
Q16   1   0.2530  0.1900  0.8395  11.00000  0.05    0.87
Q17   1  -0.0532  0.1602  0.6431  11.00000  0.05    0.87
Q18   1   0.8208  0.2215  0.7325  11.00000  0.05    0.87
Q19   1   0.9222  0.0244  0.2504  11.00000  0.05    0.82
Q20   1   1.2716  0.0561  0.4165  11.00000  0.05    0.80
;
_shelx_res_checksum              64404
####################################################################### 
# 
# This file contains crystal structure data downloaded from the 
# Cambridge Structural Database (CSD) hosted by the Cambridge 
# Crystallographic Data Centre (CCDC).
# 
# Full information about CCDC data access policies and citation 
# guidelines are available at http://www.ccdc.cam.ac.uk/access/V1 
# 
# Audit and citation data items may have been added by the CCDC. 
# Please retain this information to preserve the provenance of 
# this file and to allow appropriate attribution of the data. 
# 
#######################################################################

data_l1211a
_database_code_depnum_ccdc_archive 'CCDC 2303877'
loop_
_audit_author_name
_audit_author_address
'Martin Lutz'
;Utrecht University
Netherlands
;
_audit_update_record             
;
2023-10-26 deposited with the CCDC.	2024-03-08 downloaded from the CCDC.
;

_audit_creation_method           SHELXL-2018/3
_shelx_SHELXL_version_number     2018/3
_chemical_name_systematic        ?
_chemical_name_common            ?
_chemical_melting_point          ?
_chemical_formula_moiety         'C26 H44 Cl4 N2 P2 Ti, 0.5(C6 H6), C5 H12'
_chemical_formula_sum            'C34 H59 Cl4 N2 P2 Ti'
_chemical_formula_weight         747.47

loop_
_atom_type_symbol
_atom_type_description
_atom_type_scat_dispersion_real
_atom_type_scat_dispersion_imag
_atom_type_scat_source
C C 0.0033 0.0016 'International Tables Vol C Tables 4.2.6.8 and 6.1.1.4'
H H 0.0000 0.0000 'International Tables Vol C Tables 4.2.6.8 and 6.1.1.4'
Cl Cl 0.1484 0.1585 'International Tables Vol C Tables 4.2.6.8 and 6.1.1.4'
N N 0.0061 0.0033 'International Tables Vol C Tables 4.2.6.8 and 6.1.1.4'
P P 0.1023 0.0942 'International Tables Vol C Tables 4.2.6.8 and 6.1.1.4'
Ti Ti 0.2776 0.4457 'International Tables Vol C Tables 4.2.6.8 and 6.1.1.4'

_space_group_crystal_system      monoclinic
_space_group_IT_number           14
_space_group_name_H-M_alt        'P 21/c'
_space_group_name_Hall           '-P 2ybc'

_shelx_space_group_comment       
;
The symmetry employed for this shelxl refinement is uniquely defined
by the following loop, which should always be used as a source of
symmetry information in preference to the above space-group names.
They are only intended as comments.
;

loop_
_space_group_symop_operation_xyz
'x, y, z'
'-x, y+1/2, -z+1/2'
'-x, -y, -z'
'x, -y-1/2, z-1/2'

_cell_length_a                   16.8812(14)
_cell_length_b                   16.6100(11)
_cell_length_c                   15.6315(9)
_cell_angle_alpha                90
_cell_angle_beta                 111.688(3)
_cell_angle_gamma                90
_cell_volume                     4072.8(5)
_cell_formula_units_Z            4
_cell_measurement_temperature    150(2)
_cell_measurement_reflns_used    19886
_cell_measurement_theta_min      1.32
_cell_measurement_theta_max      25.56

loop_
_diffrn_orient_matrix_type
_diffrn_orient_matrix_UB_11
_diffrn_orient_matrix_UB_12
_diffrn_orient_matrix_UB_13
_diffrn_orient_matrix_UB_21
_diffrn_orient_matrix_UB_22
_diffrn_orient_matrix_UB_23
_diffrn_orient_matrix_UB_31
_diffrn_orient_matrix_UB_32
_diffrn_orient_matrix_UB_33
'Nonius RMAT' 0.0349167 0.0501927 0.0185274 -0.0526126 0.0332703 -0.0283936
-0.0086572 0.0002458 0.0598942

_exptl_crystal_description       needle
_exptl_crystal_colour            orange
_exptl_crystal_density_meas      ?
_exptl_crystal_density_method    ?
_exptl_crystal_density_diffrn    1.219
_exptl_crystal_F_000             1588
_exptl_transmission_factor_min   ?
_exptl_transmission_factor_max   ?
_exptl_crystal_size_max          0.41
_exptl_crystal_size_mid          0.09
_exptl_crystal_size_min          0.04
_exptl_absorpt_coefficient_mu    0.575
_shelx_estimated_absorpt_T_min   ?
_shelx_estimated_absorpt_T_max   ?
_exptl_absorpt_correction_type   numerical
_exptl_absorpt_correction_T_min  0.6934
_exptl_absorpt_correction_T_max  1.0000
_exptl_absorpt_process_details   
;
 SADABS 2016/2: Krause, L., Herbst-Irmer, R., Sheldrick G.M. & Stalke D.,
 J. Appl. Cryst. 48 (2015) 3-10
;
_exptl_absorpt_special_details   ?
_diffrn_ambient_temperature      150(2)
_diffrn_radiation_wavelength     0.71073
_diffrn_radiation_type           MoK\a
_diffrn_source                   'sealed tube'
_diffrn_measurement_device_type  'Bruker Kappa ApexII'
_diffrn_measurement_method       '\f and \w scans'
_diffrn_detector_area_resol_mean ?
_diffrn_reflns_number            56073
_diffrn_reflns_av_unetI/netI     0.1132
_diffrn_reflns_av_R_equivalents  0.1485
_diffrn_reflns_limit_h_min       -20
_diffrn_reflns_limit_h_max       20
_diffrn_reflns_limit_k_min       -20
_diffrn_reflns_limit_k_max       20
_diffrn_reflns_limit_l_min       -18
_diffrn_reflns_limit_l_max       18
_diffrn_reflns_theta_min         1.298
_diffrn_reflns_theta_max         25.506
_diffrn_reflns_theta_full        25.242
_diffrn_measured_fraction_theta_max 1.000
_diffrn_measured_fraction_theta_full 1.000
_diffrn_reflns_Laue_measured_fraction_max 1.000
_diffrn_reflns_Laue_measured_fraction_full 1.000
_diffrn_reflns_point_group_measured_fraction_max 1.000
_diffrn_reflns_point_group_measured_fraction_full 1.000
_reflns_number_total             7587
_reflns_number_gt                4198
_reflns_threshold_expression     'I > 2\s(I)'
_reflns_Friedel_coverage         0.000
_reflns_Friedel_fraction_max     .
_reflns_Friedel_fraction_full    .

_reflns_special_details          
;
 Reflections were merged by SHELXL according to the crystal
 class for the calculation of statistics and refinement.
 
 _reflns_Friedel_fraction is defined as the number of unique
 Friedel pairs measured divided by the number that would be
 possible theoretically, ignoring centric projections and
 systematic absences.
;

_computing_data_collection       Apex3
_computing_cell_refinement       Peakref
_computing_data_reduction        'Eval15, Sadabs'
_computing_structure_solution    SHELXT
_computing_structure_refinement  'SHELXL-2018/3 (Sheldrick, 2018)'
_computing_molecular_graphics    ?
_computing_publication_material  ?
_refine_special_details          ?
_refine_ls_structure_factor_coef Fsqd
_refine_ls_matrix_type           full
_refine_ls_weighting_scheme      calc
_refine_ls_weighting_details     
'w=1/[\s^2^(Fo^2^)+(0.0691P)^2^+14.6931P] where P=(Fo^2^+2Fc^2^)/3'
_atom_sites_solution_primary     dual
_atom_sites_solution_secondary   difmap
_atom_sites_solution_hydrogens   geom
_refine_ls_hydrogen_treatment    constr
_refine_ls_extinction_method     none
_refine_ls_extinction_coef       .
_refine_ls_number_reflns         7587
_refine_ls_number_parameters     446
_refine_ls_number_restraints     416
_refine_ls_R_factor_all          0.1489
_refine_ls_R_factor_gt           0.0715
_refine_ls_wR_factor_ref         0.1987
_refine_ls_wR_factor_gt          0.1625
_refine_ls_goodness_of_fit_ref   1.020
_refine_ls_restrained_S_all      1.027
_refine_ls_shift/su_max          0.000
_refine_ls_shift/su_mean         0.000

loop_
_atom_site_label
_atom_site_type_symbol
_atom_site_fract_x
_atom_site_fract_y
_atom_site_fract_z
_atom_site_U_iso_or_equiv
_atom_site_adp_type
_atom_site_occupancy
_atom_site_site_symmetry_order
_atom_site_calc_flag
_atom_site_refinement_flags_posn
_atom_site_refinement_flags_adp
_atom_site_refinement_flags_occupancy
_atom_site_disorder_assembly
_atom_site_disorder_group
Ti1 Ti 0.59107(7) 0.17879(6) 0.16472(7) 0.0281(3) Uani 1 1 d . . . . .
Cl1 Cl 0.51917(11) 0.12783(10) 0.25132(11) 0.0423(4) Uani 1 1 d . . . . .
Cl2 Cl 0.71379(11) 0.12002(11) 0.24608(13) 0.0547(5) Uani 1 1 d . . . . .
Cl3 Cl 0.64686(10) 0.25685(9) 0.08117(11) 0.0374(4) Uani 1 1 d . . . . .
Cl4 Cl 0.53283(10) 0.09050(9) 0.05160(11) 0.0368(4) Uani 1 1 d . . . . .
P1 P 0.26079(10) 0.23534(10) -0.07346(12) 0.0332(4) Uani 1 1 d . . . . .
P2 P 0.81025(10) 0.37304(10) 0.43547(11) 0.0329(4) Uani 1 1 d . . . . .
N1 N 0.4870(3) 0.2719(3) 0.1217(3) 0.0232(11) Uani 1 1 d . . . . .
N2 N 0.5995(3) 0.2864(3) 0.2538(3) 0.0258(11) Uani 1 1 d . . . . .
C1 C 0.3782(3) 0.2535(3) -0.0324(4) 0.0277(13) Uani 1 1 d . . . . .
H1A H 0.407509 0.201070 -0.026968 0.033 Uiso 1 1 calc R U . . .
H1B H 0.390582 0.285665 -0.079331 0.033 Uiso 1 1 calc R U . . .
C2 C 0.4143(4) 0.2962(4) 0.0580(4) 0.0289(14) Uani 1 1 d . . . . .
C3 C 0.3739(4) 0.3671(4) 0.0735(4) 0.0339(15) Uani 1 1 d . . . . .
H3 H 0.322312 0.384618 0.027126 0.041 Uiso 1 1 calc R U . . .
C4 C 0.4069(4) 0.4102(4) 0.1525(5) 0.0357(15) Uani 1 1 d . . . . .
H4 H 0.378405 0.456809 0.161707 0.043 Uiso 1 1 calc R U . . .
C5 C 0.4849(4) 0.3844(4) 0.2215(4) 0.0309(14) Uani 1 1 d . . . . .
C6 C 0.5224(3) 0.3167(3) 0.1995(4) 0.0248(13) Uani 1 1 d . . . . .
C7 C 0.5286(4) 0.4198(4) 0.3076(4) 0.0356(16) Uani 1 1 d . . . . .
H7 H 0.505174 0.464942 0.327254 0.043 Uiso 1 1 calc R U . . .
C8 C 0.6059(4) 0.3883(4) 0.3632(4) 0.0375(16) Uani 1 1 d . . . . .
H8 H 0.635303 0.411208 0.422215 0.045 Uiso 1 1 calc R U . . .
C9 C 0.6416(4) 0.3226(4) 0.3336(4) 0.0291(14) Uani 1 1 d . . . . .
C10 C 0.7284(4) 0.2916(4) 0.3929(4) 0.0354(15) Uani 1 1 d . . . . .
H10A H 0.747668 0.252339 0.357037 0.042 Uiso 1 1 calc R U . . .
H10B H 0.723974 0.262917 0.446455 0.042 Uiso 1 1 calc R U . . .
C11 C 0.2534(3) 0.1280(4) -0.0399(4) 0.0378(15) Uani 1 1 d D U . . .
C12 C 0.2841(4) 0.0631(4) -0.0889(5) 0.0482(18) Uani 1 1 d D U . . .
H12A H 0.343207 0.074190 -0.081796 0.072 Uiso 1 1 calc R U . . .
H12B H 0.247931 0.062900 -0.154409 0.072 Uiso 1 1 calc R U . . .
H12C H 0.280938 0.010500 -0.061965 0.072 Uiso 1 1 calc R U . . .
C13 C 0.1600(3) 0.1119(4) -0.0530(5) 0.057(2) Uani 1 1 d D U . . .
H13A H 0.124907 0.111685 -0.118923 0.085 Uiso 1 1 calc R U . . .
H13B H 0.139905 0.154222 -0.022318 0.085 Uiso 1 1 calc R U . . .
H13C H 0.155555 0.059504 -0.026311 0.085 Uiso 1 1 calc R U . . .
C14 C 0.3067(4) 0.1243(4) 0.0636(4) 0.0462(17) Uani 1 1 d D U . . .
H14A H 0.296658 0.072849 0.088531 0.069 Uiso 1 1 calc R U . . .
H14B H 0.290272 0.168636 0.094962 0.069 Uiso 1 1 calc R U . . .
H14C H 0.367315 0.129107 0.073367 0.069 Uiso 1 1 calc R U . . .
C15 C 0.2331(3) 0.2442(3) -0.2023(4) 0.0400(15) Uani 1 1 d D U . . .
C16 C 0.2963(4) 0.2058(4) -0.2397(5) 0.054(2) Uani 1 1 d D U . . .
H16A H 0.274769 0.211629 -0.306817 0.082 Uiso 1 1 calc R U . . .
H16B H 0.302754 0.148505 -0.223581 0.082 Uiso 1 1 calc R U . . .
H16C H 0.351645 0.232682 -0.212657 0.082 Uiso 1 1 calc R U . . .
C17 C 0.1446(4) 0.2080(4) -0.2525(5) 0.060(2) Uani 1 1 d D U . . .
H17A H 0.104889 0.228804 -0.225325 0.090 Uiso 1 1 calc R U . . .
H17B H 0.147806 0.149194 -0.246545 0.090 Uiso 1 1 calc R U . . .
H17C H 0.124459 0.222687 -0.317782 0.090 Uiso 1 1 calc R U . . .
C18 C 0.2285(4) 0.3347(3) -0.2203(5) 0.0546(19) Uani 1 1 d D U . . .
H18A H 0.213698 0.344501 -0.286270 0.082 Uiso 1 1 calc R U . . .
H18B H 0.283936 0.359221 -0.185652 0.082 Uiso 1 1 calc R U . . .
H18C H 0.184875 0.358589 -0.200713 0.082 Uiso 1 1 calc R U . . .
C19 C 0.8924(4) 0.3185(4) 0.5330(5) 0.0524(19) Uani 1 1 d D U . . .
C20 C 0.9081(6) 0.2307(4) 0.5172(7) 0.120(4) Uani 1 1 d D U . . .
H20A H 0.934652 0.227135 0.471126 0.181 Uiso 1 1 calc R U . . .
H20B H 0.853776 0.201654 0.495076 0.181 Uiso 1 1 calc R U . . .
H20C H 0.946122 0.206781 0.575108 0.181 Uiso 1 1 calc R U . . .
C21 C 0.8586(5) 0.3238(6) 0.6115(5) 0.103(3) Uani 1 1 d D U . . .
H21A H 0.801451 0.300044 0.591444 0.155 Uiso 1 1 calc R U . . .
H21B H 0.855729 0.380418 0.627957 0.155 Uiso 1 1 calc R U . . .
H21C H 0.896881 0.294470 0.665244 0.155 Uiso 1 1 calc R U . . .
C22 C 0.9759(4) 0.3654(4) 0.5644(5) 0.054(2) Uani 1 1 d D U . . .
H22A H 1.014487 0.344267 0.623629 0.080 Uiso 1 1 calc R U . . .
H22B H 0.964464 0.422448 0.571105 0.080 Uiso 1 1 calc R U . . .
H22C H 1.002380 0.359724 0.518477 0.080 Uiso 1 1 calc R U . . .
C23 C 0.8459(4) 0.3883(4) 0.3376(4) 0.0490(18) Uani 1 1 d D U . . .
C24 C 0.8875(6) 0.3169(5) 0.3089(7) 0.093(3) Uani 1 1 d D U . . .
H24A H 0.848735 0.270640 0.294823 0.139 Uiso 1 1 calc R U . . .
H24B H 0.940818 0.302907 0.359271 0.139 Uiso 1 1 calc R U . . .
H24C H 0.899626 0.331311 0.254165 0.139 Uiso 1 1 calc R U . . .
C25 C 0.7663(4) 0.4158(5) 0.2577(5) 0.078(3) Uani 1 1 d D U . . .
H25A H 0.783076 0.440342 0.209877 0.117 Uiso 1 1 calc R U . . .
H25B H 0.735469 0.455468 0.279988 0.117 Uiso 1 1 calc R U . . .
H25C H 0.729401 0.369385 0.231989 0.117 Uiso 1 1 calc R U . . .
C26 C 0.9092(4) 0.4591(4) 0.3622(5) 0.058(2) Uani 1 1 d D U . . .
H26A H 0.922730 0.473561 0.308337 0.087 Uiso 1 1 calc R U . . .
H26B H 0.961540 0.443359 0.412903 0.087 Uiso 1 1 calc R U . . .
H26C H 0.883554 0.505473 0.380940 0.087 Uiso 1 1 calc R U . . .
C27 C 0.5250(4) 0.0690(4) 0.4691(5) 0.0406(17) Uani 1 1 d . . . . .
H27 H 0.541800 0.116952 0.447370 0.049 Uiso 1 1 calc R U . . .
C28 C 0.5717(4) 0.0410(4) 0.5548(5) 0.0420(17) Uani 1 1 d . . . . .
H28 H 0.621361 0.068964 0.592556 0.050 Uiso 1 1 calc R U . . .
C29 C 0.4533(4) 0.0278(4) 0.4136(5) 0.0422(17) Uani 1 1 d . . . . .
H29 H 0.421311 0.047201 0.353477 0.051 Uiso 1 1 calc R U . . .
C30A C 0.2436(10) 0.5566(11) 0.0121(12) 0.079(6) Uani 0.464(13) 1 d D U P A 1
H30A H 0.286830 0.551912 0.074348 0.119 Uiso 0.464(13) 1 calc R U P A 1
H30B H 0.265321 0.532669 -0.032203 0.119 Uiso 0.464(13) 1 calc R U P A 1
H30C H 0.230577 0.613610 -0.002844 0.119 Uiso 0.464(13) 1 calc R U P A 1
C31A C 0.1648(12) 0.5137(15) 0.0076(11) 0.112(8) Uani 0.464(13) 1 d D U P A 1
H31A H 0.144490 0.537469 0.053900 0.134 Uiso 0.464(13) 1 calc R U P A 1
H31B H 0.179174 0.456665 0.024591 0.134 Uiso 0.464(13) 1 calc R U P A 1
C32A C 0.0939(11) 0.5167(12) -0.0843(13) 0.117(8) Uani 0.464(13) 1 d D U P A 1
H32A H 0.058667 0.564920 -0.086873 0.140 Uiso 0.464(13) 1 calc R U P A 1
H32B H 0.118557 0.522597 -0.132406 0.140 Uiso 0.464(13) 1 calc R U P A 1
C33A C 0.0379(17) 0.4444(14) -0.105(2) 0.174(11) Uani 0.464(13) 1 d D U P A 1
H33A H 0.022529 0.432227 -0.051612 0.209 Uiso 0.464(13) 1 calc R U P A 1
H33B H 0.070523 0.397940 -0.114938 0.209 Uiso 0.464(13) 1 calc R U P A 1
C34A C -0.0419(17) 0.4532(19) -0.188(2) 0.169(13) Uani 0.464(13) 1 d D U P A 1
H34A H -0.075187 0.403376 -0.197675 0.254 Uiso 0.464(13) 1 calc R U P A 1
H34B H -0.075475 0.498080 -0.178968 0.254 Uiso 0.464(13) 1 calc R U P A 1
H34C H -0.027409 0.463742 -0.242389 0.254 Uiso 0.464(13) 1 calc R U P A 1
C30B C 0.1791(14) 0.4784(16) 0.0653(14) 0.169(10) Uani 0.536(13) 1 d D U P A 2
H30D H 0.212057 0.528277 0.072649 0.253 Uiso 0.536(13) 1 calc R U P A 2
H30E H 0.139680 0.483370 0.097887 0.253 Uiso 0.536(13) 1 calc R U P A 2
H30F H 0.217994 0.433248 0.090817 0.253 Uiso 0.536(13) 1 calc R U P A 2
C31B C 0.1301(13) 0.4640(14) -0.0338(13) 0.149(9) Uani 0.536(13) 1 d D U P A 2
H31C H 0.170688 0.460991 -0.066017 0.179 Uiso 0.536(13) 1 calc R U P A 2
H31D H 0.092577 0.510982 -0.058964 0.179 Uiso 0.536(13) 1 calc R U P A 2
C32B C 0.0765(14) 0.3898(11) -0.0559(14) 0.146(8) Uani 0.536(13) 1 d D U P A 2
H32C H 0.054960 0.378837 -0.006161 0.175 Uiso 0.536(13) 1 calc R U P A 2
H32D H 0.111243 0.343223 -0.060580 0.175 Uiso 0.536(13) 1 calc R U P A 2
C33B C 0.0028(15) 0.4013(14) -0.1457(16) 0.154(9) Uani 0.536(13) 1 d D U P A 2
H33C H 0.012094 0.368901 -0.194328 0.185 Uiso 0.536(13) 1 calc R U P A 2
H33D H -0.050447 0.382401 -0.139445 0.185 Uiso 0.536(13) 1 calc R U P A 2
C34B C -0.006(2) 0.4884(16) -0.173(2) 0.206(14) Uani 0.536(13) 1 d D U P A 2
H34D H -0.054128 0.495109 -0.231211 0.310 Uiso 0.536(13) 1 calc R U P A 2
H34E H -0.015926 0.520281 -0.124880 0.310 Uiso 0.536(13) 1 calc R U P A 2
H34F H 0.046501 0.506806 -0.179664 0.310 Uiso 0.536(13) 1 calc R U P A 2

loop_
_atom_site_aniso_label
_atom_site_aniso_U_11
_atom_site_aniso_U_22
_atom_site_aniso_U_33
_atom_site_aniso_U_23
_atom_site_aniso_U_13
_atom_site_aniso_U_12
Ti1 0.0292(6) 0.0265(6) 0.0287(6) 0.0009(5) 0.0108(5) 0.0009(5)
Cl1 0.0584(11) 0.0389(9) 0.0330(9) 0.0032(7) 0.0208(8) -0.0138(8)
Cl2 0.0441(10) 0.0494(11) 0.0552(12) -0.0025(9) 0.0005(9) 0.0099(8)
Cl3 0.0343(8) 0.0404(9) 0.0459(10) 0.0013(7) 0.0245(8) 0.0011(7)
Cl4 0.0385(9) 0.0354(9) 0.0369(9) -0.0084(7) 0.0143(7) -0.0007(7)
P1 0.0248(8) 0.0418(10) 0.0333(10) 0.0015(8) 0.0112(7) 0.0038(7)
P2 0.0295(9) 0.0396(9) 0.0291(9) -0.0030(8) 0.0102(7) -0.0094(8)
N1 0.024(3) 0.032(3) 0.018(3) 0.001(2) 0.011(2) 0.000(2)
N2 0.027(3) 0.028(3) 0.022(3) 0.002(2) 0.010(2) -0.005(2)
C1 0.028(3) 0.032(3) 0.023(3) 0.003(3) 0.011(3) 0.004(3)
C2 0.027(3) 0.035(3) 0.030(4) 0.002(3) 0.016(3) -0.004(3)
C3 0.026(3) 0.036(4) 0.036(4) 0.000(3) 0.006(3) 0.004(3)
C4 0.035(4) 0.029(3) 0.049(4) -0.001(3) 0.024(3) 0.008(3)
C5 0.034(3) 0.033(3) 0.032(4) -0.002(3) 0.019(3) -0.005(3)
C6 0.026(3) 0.024(3) 0.029(3) 0.005(3) 0.015(3) 0.000(3)
C7 0.041(4) 0.027(3) 0.046(4) -0.010(3) 0.024(3) -0.002(3)
C8 0.036(4) 0.046(4) 0.033(4) -0.013(3) 0.017(3) -0.013(3)
C9 0.032(3) 0.034(3) 0.024(3) -0.002(3) 0.013(3) -0.013(3)
C10 0.032(3) 0.040(4) 0.032(4) 0.007(3) 0.009(3) -0.005(3)
C11 0.027(3) 0.047(4) 0.043(3) 0.003(3) 0.015(3) -0.002(3)
C12 0.043(4) 0.046(4) 0.050(4) -0.003(3) 0.011(3) 0.004(3)
C13 0.033(3) 0.064(5) 0.077(6) 0.009(4) 0.025(4) -0.010(3)
C14 0.044(4) 0.055(4) 0.042(4) 0.010(3) 0.019(3) -0.002(3)
C15 0.033(3) 0.052(4) 0.031(4) 0.006(3) 0.007(3) 0.003(3)
C16 0.062(5) 0.070(5) 0.036(4) 0.000(4) 0.024(4) 0.006(4)
C17 0.044(4) 0.075(5) 0.042(5) 0.008(4) -0.007(3) -0.002(4)
C18 0.049(4) 0.063(4) 0.047(5) 0.021(4) 0.012(4) 0.012(4)
C19 0.030(3) 0.061(4) 0.053(4) 0.017(3) -0.001(3) -0.016(3)
C20 0.088(7) 0.056(5) 0.148(9) 0.025(5) -0.037(6) -0.004(5)
C21 0.060(5) 0.187(9) 0.048(5) 0.045(6) 0.002(4) -0.046(6)
C22 0.028(3) 0.061(5) 0.060(5) 0.005(4) 0.004(3) -0.009(3)
C23 0.057(4) 0.058(4) 0.040(4) -0.008(3) 0.027(3) -0.021(3)
C24 0.123(8) 0.083(6) 0.109(8) -0.039(5) 0.087(6) -0.031(5)
C25 0.074(5) 0.111(7) 0.039(5) 0.018(4) 0.009(4) -0.051(5)
C26 0.051(4) 0.073(5) 0.049(5) 0.002(4) 0.018(4) -0.031(4)
C27 0.057(4) 0.029(4) 0.042(4) -0.006(3) 0.025(4) -0.010(3)
C28 0.048(4) 0.046(4) 0.037(4) -0.010(3) 0.021(4) -0.009(3)
C29 0.054(4) 0.045(4) 0.032(4) 0.003(3) 0.021(3) 0.007(3)
C30A 0.097(10) 0.081(12) 0.071(12) 0.020(9) 0.045(9) 0.032(8)
C31A 0.120(10) 0.109(12) 0.120(10) 0.004(8) 0.061(7) 0.008(8)
C32A 0.130(10) 0.126(11) 0.110(10) -0.014(8) 0.062(7) 0.015(8)
C33A 0.165(13) 0.180(13) 0.184(14) -0.007(10) 0.073(8) -0.012(9)
C34A 0.191(17) 0.16(2) 0.154(17) -0.022(16) 0.067(12) -0.063(15)
C30B 0.134(15) 0.214(19) 0.160(14) -0.025(14) 0.057(11) 0.074(13)
C31B 0.138(12) 0.149(11) 0.155(11) -0.035(9) 0.050(8) 0.025(8)
C32B 0.142(11) 0.164(11) 0.155(11) 0.006(8) 0.082(8) 0.017(8)
C33B 0.150(12) 0.161(12) 0.152(12) -0.020(9) 0.058(8) -0.007(9)
C34B 0.24(2) 0.210(16) 0.21(2) 0.054(15) 0.141(16) 0.026(15)

_geom_special_details            
;
 All esds (except the esd in the dihedral angle between two l.s. planes)
 are estimated using the full covariance matrix.  The cell esds are taken
 into account individually in the estimation of esds in distances, angles
 and torsion angles; correlations between esds in cell parameters are only
 used when they are defined by crystal symmetry.  An approximate (isotropic)
 treatment of cell esds is used for estimating esds involving l.s. planes.
;

loop_
_geom_bond_atom_site_label_1
_geom_bond_atom_site_label_2
_geom_bond_distance
_geom_bond_site_symmetry_2
_geom_bond_publ_flag
Ti1 Cl2 2.217(2) . ?
Ti1 Cl4 2.2267(18) . ?
Ti1 N2 2.238(5) . ?
Ti1 N1 2.248(5) . ?
Ti1 Cl3 2.2766(19) . ?
Ti1 Cl1 2.2885(19) . ?
Ti1 C6 2.711(6) . ?
P1 C1 1.869(6) . ?
P1 C11 1.877(6) . ?
P1 C15 1.897(6) . ?
P2 C23 1.857(7) . ?
P2 C10 1.871(6) . ?
P2 C19 1.872(7) . ?
N1 C2 1.326(7) . ?
N1 C6 1.361(7) . ?
N2 C9 1.329(7) . ?
N2 C6 1.361(7) . ?
C1 C2 1.495(8) . ?
C1 H1A 0.9900 . ?
C1 H1B 0.9900 . ?
C2 C3 1.425(8) . ?
C3 C4 1.356(9) . ?
C3 H3 0.9500 . ?
C4 C5 1.425(8) . ?
C4 H4 0.9500 . ?
C5 C6 1.395(8) . ?
C5 C7 1.404(8) . ?
C7 C8 1.375(9) . ?
C7 H7 0.9500 . ?
C8 C9 1.407(8) . ?
C8 H8 0.9500 . ?
C9 C10 1.506(8) . ?
C10 H10A 0.9900 . ?
C10 H10B 0.9900 . ?
C11 C12 1.519(6) . ?
C11 C14 1.534(6) . ?
C11 C13 1.536(6) . ?
C12 H12A 0.9800 . ?
C12 H12B 0.9800 . ?
C12 H12C 0.9800 . ?
C13 H13A 0.9800 . ?
C13 H13B 0.9800 . ?
C13 H13C 0.9800 . ?
C14 H14A 0.9800 . ?
C14 H14B 0.9800 . ?
C14 H14C 0.9800 . ?
C15 C18 1.528(6) . ?
C15 C17 1.531(6) . ?
C15 C16 1.531(6) . ?
C16 H16A 0.9800 . ?
C16 H16B 0.9800 . ?
C16 H16C 0.9800 . ?
C17 H17A 0.9800 . ?
C17 H17B 0.9800 . ?
C17 H17C 0.9800 . ?
C18 H18A 0.9800 . ?
C18 H18B 0.9800 . ?
C18 H18C 0.9800 . ?
C19 C20 1.519(6) . ?
C19 C22 1.524(6) . ?
C19 C21 1.536(6) . ?
C20 H20A 0.9800 . ?
C20 H20B 0.9800 . ?
C20 H20C 0.9800 . ?
C21 H21A 0.9800 . ?
C21 H21B 0.9800 . ?
C21 H21C 0.9800 . ?
C22 H22A 0.9800 . ?
C22 H22B 0.9800 . ?
C22 H22C 0.9800 . ?
C23 C24 1.527(6) . ?
C23 C25 1.528(6) . ?
C23 C26 1.539(6) . ?
C24 H24A 0.9800 . ?
C24 H24B 0.9800 . ?
C24 H24C 0.9800 . ?
C25 H25A 0.9800 . ?
C25 H25B 0.9800 . ?
C25 H25C 0.9800 . ?
C26 H26A 0.9800 . ?
C26 H26B 0.9800 . ?
C26 H26C 0.9800 . ?
C27 C28 1.360(9) . ?
C27 C29 1.381(9) . ?
C27 H27 0.9500 . ?
C28 C29 1.372(9) 3_656 ?
C28 H28 0.9500 . ?
C29 H29 0.9500 . ?
C30A C31A 1.488(5) . ?
C30A H30A 0.9800 . ?
C30A H30B 0.9800 . ?
C30A H30C 0.9800 . ?
C31A C32A 1.492(5) . ?
C31A H31A 0.9900 . ?
C31A H31B 0.9900 . ?
C32A C33A 1.487(5) . ?
C32A H32A 0.9900 . ?
C32A H32B 0.9900 . ?
C33A C34A 1.490(5) . ?
C33A H33A 0.9900 . ?
C33A H33B 0.9900 . ?
C34A H34A 0.9800 . ?
C34A H34B 0.9800 . ?
C34A H34C 0.9800 . ?
C30B C31B 1.482(5) . ?
C30B H30D 0.9800 . ?
C30B H30E 0.9800 . ?
C30B H30F 0.9800 . ?
C31B C32B 1.491(5) . ?
C31B H31C 0.9900 . ?
C31B H31D 0.9900 . ?
C32B C33B 1.505(5) . ?
C32B H32C 0.9900 . ?
C32B H32D 0.9900 . ?
C33B C34B 1.499(5) . ?
C33B H33C 0.9900 . ?
C33B H33D 0.9900 . ?
C34B H34D 0.9800 . ?
C34B H34E 0.9800 . ?
C34B H34F 0.9800 . ?

loop_
_geom_angle_atom_site_label_1
_geom_angle_atom_site_label_2
_geom_angle_atom_site_label_3
_geom_angle
_geom_angle_site_symmetry_1
_geom_angle_site_symmetry_3
_geom_angle_publ_flag
Cl2 Ti1 Cl4 102.15(8) . . ?
Cl2 Ti1 N2 99.41(13) . . ?
Cl4 Ti1 N2 158.13(13) . . ?
Cl2 Ti1 N1 159.31(13) . . ?
Cl4 Ti1 N1 98.54(13) . . ?
N2 Ti1 N1 59.99(16) . . ?
Cl2 Ti1 Cl3 94.75(8) . . ?
Cl4 Ti1 Cl3 94.27(7) . . ?
N2 Ti1 Cl3 87.56(13) . . ?
N1 Ti1 Cl3 83.10(12) . . ?
Cl2 Ti1 Cl1 94.89(8) . . ?
Cl4 Ti1 Cl1 92.93(7) . . ?
N2 Ti1 Cl1 81.54(13) . . ?
N1 Ti1 Cl1 84.53(12) . . ?
Cl3 Ti1 Cl1 166.48(8) . . ?
Cl2 Ti1 C6 129.43(14) . . ?
Cl4 Ti1 C6 128.27(13) . . ?
N2 Ti1 C6 30.02(16) . . ?
N1 Ti1 C6 30.04(16) . . ?
Cl3 Ti1 C6 86.10(12) . . ?
Cl1 Ti1 C6 80.46(13) . . ?
C1 P1 C11 103.3(2) . . ?
C1 P1 C15 99.6(2) . . ?
C11 P1 C15 110.8(2) . . ?
C23 P2 C10 103.1(3) . . ?
C23 P2 C19 111.6(3) . . ?
C10 P2 C19 99.6(3) . . ?
C2 N1 C6 118.9(5) . . ?
C2 N1 Ti1 147.0(4) . . ?
C6 N1 Ti1 94.1(3) . . ?
C9 N2 C6 118.4(5) . . ?
C9 N2 Ti1 146.5(4) . . ?
C6 N2 Ti1 94.6(3) . . ?
C2 C1 P1 114.3(4) . . ?
C2 C1 H1A 108.7 . . ?
P1 C1 H1A 108.7 . . ?
C2 C1 H1B 108.7 . . ?
P1 C1 H1B 108.7 . . ?
H1A C1 H1B 107.6 . . ?
N1 C2 C3 119.5(5) . . ?
N1 C2 C1 120.4(5) . . ?
C3 C2 C1 119.9(5) . . ?
C4 C3 C2 122.0(6) . . ?
C4 C3 H3 119.0 . . ?
C2 C3 H3 119.0 . . ?
C3 C4 C5 118.9(5) . . ?
C3 C4 H4 120.5 . . ?
C5 C4 H4 120.5 . . ?
C6 C5 C7 116.7(5) . . ?
C6 C5 C4 115.6(5) . . ?
C7 C5 C4 127.7(6) . . ?
N1 C6 N2 111.0(5) . . ?
N1 C6 C5 124.9(5) . . ?
N2 C6 C5 124.1(5) . . ?
N1 C6 Ti1 55.8(3) . . ?
N2 C6 Ti1 55.4(3) . . ?
C5 C6 Ti1 175.9(4) . . ?
C8 C7 C5 119.1(6) . . ?
C8 C7 H7 120.4 . . ?
C5 C7 H7 120.4 . . ?
C7 C8 C9 120.6(6) . . ?
C7 C8 H8 119.7 . . ?
C9 C8 H8 119.7 . . ?
N2 C9 C8 120.9(6) . . ?
N2 C9 C10 119.0(5) . . ?
C8 C9 C10 120.1(5) . . ?
C9 C10 P2 113.2(4) . . ?
C9 C10 H10A 108.9 . . ?
P2 C10 H10A 108.9 . . ?
C9 C10 H10B 108.9 . . ?
P2 C10 H10B 108.9 . . ?
H10A C10 H10B 107.7 . . ?
C12 C11 C14 109.1(5) . . ?
C12 C11 C13 109.5(5) . . ?
C14 C11 C13 107.9(5) . . ?
C12 C11 P1 117.5(4) . . ?
C14 C11 P1 105.0(4) . . ?
C13 C11 P1 107.4(4) . . ?
C11 C12 H12A 109.5 . . ?
C11 C12 H12B 109.5 . . ?
H12A C12 H12B 109.5 . . ?
C11 C12 H12C 109.5 . . ?
H12A C12 H12C 109.5 . . ?
H12B C12 H12C 109.5 . . ?
C11 C13 H13A 109.5 . . ?
C11 C13 H13B 109.5 . . ?
H13A C13 H13B 109.5 . . ?
C11 C13 H13C 109.5 . . ?
H13A C13 H13C 109.5 . . ?
H13B C13 H13C 109.5 . . ?
C11 C14 H14A 109.5 . . ?
C11 C14 H14B 109.5 . . ?
H14A C14 H14B 109.5 . . ?
C11 C14 H14C 109.5 . . ?
H14A C14 H14C 109.5 . . ?
H14B C14 H14C 109.5 . . ?
C18 C15 C17 108.6(5) . . ?
C18 C15 C16 109.5(5) . . ?
C17 C15 C16 109.0(5) . . ?
C18 C15 P1 104.4(4) . . ?
C17 C15 P1 109.0(4) . . ?
C16 C15 P1 116.1(4) . . ?
C15 C16 H16A 109.5 . . ?
C15 C16 H16B 109.5 . . ?
H16A C16 H16B 109.5 . . ?
C15 C16 H16C 109.5 . . ?
H16A C16 H16C 109.5 . . ?
H16B C16 H16C 109.5 . . ?
C15 C17 H17A 109.5 . . ?
C15 C17 H17B 109.5 . . ?
H17A C17 H17B 109.5 . . ?
C15 C17 H17C 109.5 . . ?
H17A C17 H17C 109.5 . . ?
H17B C17 H17C 109.5 . . ?
C15 C18 H18A 109.5 . . ?
C15 C18 H18B 109.5 . . ?
H18A C18 H18B 109.5 . . ?
C15 C18 H18C 109.5 . . ?
H18A C18 H18C 109.5 . . ?
H18B C18 H18C 109.5 . . ?
C20 C19 C22 110.3(5) . . ?
C20 C19 C21 109.0(6) . . ?
C22 C19 C21 106.7(5) . . ?
C20 C19 P2 116.9(5) . . ?
C22 C19 P2 109.5(4) . . ?
C21 C19 P2 103.9(5) . . ?
C19 C20 H20A 109.5 . . ?
C19 C20 H20B 109.5 . . ?
H20A C20 H20B 109.5 . . ?
C19 C20 H20C 109.5 . . ?
H20A C20 H20C 109.5 . . ?
H20B C20 H20C 109.5 . . ?
C19 C21 H21A 109.5 . . ?
C19 C21 H21B 109.5 . . ?
H21A C21 H21B 109.5 . . ?
C19 C21 H21C 109.5 . . ?
H21A C21 H21C 109.5 . . ?
H21B C21 H21C 109.5 . . ?
C19 C22 H22A 109.5 . . ?
C19 C22 H22B 109.5 . . ?
H22A C22 H22B 109.5 . . ?
C19 C22 H22C 109.5 . . ?
H22A C22 H22C 109.5 . . ?
H22B C22 H22C 109.5 . . ?
C24 C23 C25 110.7(6) . . ?
C24 C23 C26 108.4(5) . . ?
C25 C23 C26 107.1(5) . . ?
C24 C23 P2 117.4(5) . . ?
C25 C23 P2 105.0(4) . . ?
C26 C23 P2 107.7(4) . . ?
C23 C24 H24A 109.5 . . ?
C23 C24 H24B 109.5 . . ?
H24A C24 H24B 109.5 . . ?
C23 C24 H24C 109.5 . . ?
H24A C24 H24C 109.5 . . ?
H24B C24 H24C 109.5 . . ?
C23 C25 H25A 109.5 . . ?
C23 C25 H25B 109.5 . . ?
H25A C25 H25B 109.5 . . ?
C23 C25 H25C 109.5 . . ?
H25A C25 H25C 109.5 . . ?
H25B C25 H25C 109.5 . . ?
C23 C26 H26A 109.5 . . ?
C23 C26 H26B 109.5 . . ?
H26A C26 H26B 109.5 . . ?
C23 C26 H26C 109.5 . . ?
H26A C26 H26C 109.5 . . ?
H26B C26 H26C 109.5 . . ?
C28 C27 C29 120.3(6) . . ?
C28 C27 H27 119.9 . . ?
C29 C27 H27 119.9 . . ?
C27 C28 C29 119.8(6) . 3_656 ?
C27 C28 H28 120.1 . . ?
C29 C28 H28 120.1 3_656 . ?
C28 C29 C27 120.0(6) 3_656 . ?
C28 C29 H29 120.0 3_656 . ?
C27 C29 H29 120.0 . . ?
C31A C30A H30A 109.5 . . ?
C31A C30A H30B 109.5 . . ?
H30A C30A H30B 109.5 . . ?
C31A C30A H30C 109.5 . . ?
H30A C30A H30C 109.5 . . ?
H30B C30A H30C 109.5 . . ?
C30A C31A C32A 114.5(8) . . ?
C30A C31A H31A 108.6 . . ?
C32A C31A H31A 108.6 . . ?
C30A C31A H31B 108.6 . . ?
C32A C31A H31B 108.6 . . ?
H31A C31A H31B 107.6 . . ?
C33A C32A C31A 113.9(8) . . ?
C33A C32A H32A 108.8 . . ?
C31A C32A H32A 108.8 . . ?
C33A C32A H32B 108.8 . . ?
C31A C32A H32B 108.8 . . ?
H32A C32A H32B 107.7 . . ?
C32A C33A C34A 114.3(8) . . ?
C32A C33A H33A 108.7 . . ?
C34A C33A H33A 108.7 . . ?
C32A C33A H33B 108.7 . . ?
C34A C33A H33B 108.7 . . ?
H33A C33A H33B 107.6 . . ?
C33A C34A H34A 109.5 . . ?
C33A C34A H34B 109.5 . . ?
H34A C34A H34B 109.5 . . ?
C33A C34A H34C 109.5 . . ?
H34A C34A H34C 109.5 . . ?
H34B C34A H34C 109.5 . . ?
C31B C30B H30D 109.5 . . ?
C31B C30B H30E 109.5 . . ?
H30D C30B H30E 109.5 . . ?
C31B C30B H30F 109.5 . . ?
H30D C30B H30F 109.5 . . ?
H30E C30B H30F 109.5 . . ?
C30B C31B C32B 115.6(8) . . ?
C30B C31B H31C 108.4 . . ?
C32B C31B H31C 108.4 . . ?
C30B C31B H31D 108.4 . . ?
C32B C31B H31D 108.4 . . ?
H31C C31B H31D 107.4 . . ?
C31B C32B C33B 109.5(7) . . ?
C31B C32B H32C 109.8 . . ?
C33B C32B H32C 109.8 . . ?
C31B C32B H32D 109.8 . . ?
C33B C32B H32D 109.8 . . ?
H32C C32B H32D 108.2 . . ?
C34B C33B C32B 110.2(7) . . ?
C34B C33B H33C 109.6 . . ?
C32B C33B H33C 109.6 . . ?
C34B C33B H33D 109.6 . . ?
C32B C33B H33D 109.6 . . ?
H33C C33B H33D 108.1 . . ?
C33B C34B H34D 109.5 . . ?
C33B C34B H34E 109.5 . . ?
H34D C34B H34E 109.5 . . ?
C33B C34B H34F 109.5 . . ?
H34D C34B H34F 109.5 . . ?
H34E C34B H34F 109.5 . . ?

loop_
_geom_torsion_atom_site_label_1
_geom_torsion_atom_site_label_2
_geom_torsion_atom_site_label_3
_geom_torsion_atom_site_label_4
_geom_torsion
_geom_torsion_site_symmetry_1
_geom_torsion_site_symmetry_2
_geom_torsion_site_symmetry_3
_geom_torsion_site_symmetry_4
_geom_torsion_publ_flag
C11 P1 C1 C2 -99.0(4) . . . . ?
C15 P1 C1 C2 146.9(4) . . . . ?
C6 N1 C2 C3 -1.8(8) . . . . ?
Ti1 N1 C2 C3 178.3(5) . . . . ?
C6 N1 C2 C1 173.6(5) . . . . ?
Ti1 N1 C2 C1 -6.3(10) . . . . ?
P1 C1 C2 N1 136.5(5) . . . . ?
P1 C1 C2 C3 -48.1(7) . . . . ?
N1 C2 C3 C4 -1.0(9) . . . . ?
C1 C2 C3 C4 -176.5(6) . . . . ?
C2 C3 C4 C5 0.8(9) . . . . ?
C3 C4 C5 C6 1.9(8) . . . . ?
C3 C4 C5 C7 -179.3(6) . . . . ?
C2 N1 C6 N2 -175.4(5) . . . . ?
Ti1 N1 C6 N2 4.6(4) . . . . ?
C2 N1 C6 C5 5.0(8) . . . . ?
Ti1 N1 C6 C5 -175.0(5) . . . . ?
C2 N1 C6 Ti1 -179.9(5) . . . . ?
C9 N2 C6 N1 -178.6(5) . . . . ?
Ti1 N2 C6 N1 -4.6(4) . . . . ?
C9 N2 C6 C5 1.0(8) . . . . ?
Ti1 N2 C6 C5 175.0(5) . . . . ?
C9 N2 C6 Ti1 -174.1(6) . . . . ?
C7 C5 C6 N1 176.1(5) . . . . ?
C4 C5 C6 N1 -5.0(8) . . . . ?
C7 C5 C6 N2 -3.5(8) . . . . ?
C4 C5 C6 N2 175.5(5) . . . . ?
C6 C5 C7 C8 2.2(9) . . . . ?
C4 C5 C7 C8 -176.6(6) . . . . ?
C5 C7 C8 C9 1.4(9) . . . . ?
C6 N2 C9 C8 2.9(8) . . . . ?
Ti1 N2 C9 C8 -166.4(5) . . . . ?
C6 N2 C9 C10 -177.8(5) . . . . ?
Ti1 N2 C9 C10 12.9(10) . . . . ?
C7 C8 C9 N2 -4.1(9) . . . . ?
C7 C8 C9 C10 176.6(5) . . . . ?
N2 C9 C10 P2 132.0(5) . . . . ?
C8 C9 C10 P2 -48.7(7) . . . . ?
C23 P2 C10 C9 -83.2(5) . . . . ?
C19 P2 C10 C9 161.7(5) . . . . ?
C1 P1 C11 C12 -67.2(5) . . . . ?
C15 P1 C11 C12 38.6(5) . . . . ?
C1 P1 C11 C14 54.2(4) . . . . ?
C15 P1 C11 C14 160.0(4) . . . . ?
C1 P1 C11 C13 168.9(4) . . . . ?
C15 P1 C11 C13 -85.3(4) . . . . ?
C1 P1 C15 C18 -80.3(4) . . . . ?
C11 P1 C15 C18 171.5(4) . . . . ?
C1 P1 C15 C17 163.9(4) . . . . ?
C11 P1 C15 C17 55.7(5) . . . . ?
C1 P1 C15 C16 40.4(5) . . . . ?
C11 P1 C15 C16 -67.8(5) . . . . ?
C23 P2 C19 C20 -68.8(6) . . . . ?
C10 P2 C19 C20 39.6(6) . . . . ?
C23 P2 C19 C22 57.5(5) . . . . ?
C10 P2 C19 C22 165.9(5) . . . . ?
C23 P2 C19 C21 171.1(4) . . . . ?
C10 P2 C19 C21 -80.5(5) . . . . ?
C10 P2 C23 C24 -61.6(6) . . . . ?
C19 P2 C23 C24 44.5(6) . . . . ?
C10 P2 C23 C25 61.9(5) . . . . ?
C19 P2 C23 C25 168.0(4) . . . . ?
C10 P2 C23 C26 175.8(4) . . . . ?
C19 P2 C23 C26 -78.1(5) . . . . ?
C29 C27 C28 C29 -0.8(11) . . . 3_656 ?
C28 C27 C29 C28 0.8(11) . . . 3_656 ?
C30A C31A C32A C33A 149(2) . . . . ?
C31A C32A C33A C34A 169(3) . . . . ?
C30B C31B C32B C33B 153(2) . . . . ?
C31B C32B C33B C34B -14(4) . . . . ?

_refine_diff_density_max         0.886
_refine_diff_density_min         -0.486
_refine_diff_density_rms         0.095

_shelx_res_file                  
;
TITL l1211a
    l1211a.res
    created by SHELXL-2018/3 at 20:25:34 on 25-May-2021
CELL 0.71073 16.88124 16.61003 15.63149 90.0 111.688 90.0
ZERR       4  0.00144  0.00106  0.00091  0.0   0.003  0.0
LATT 1
SYMM -X, 1/2+Y, 1/2-Z
SFAC C H Cl N P Ti
UNIT 136 236 16 8 8 4
TEMP -123
L.S. 15
FMAP 2
PLAN -20
ACTA
CONF
BOND $H
SADI 0.01 C11 C12 C11 C13 C11 C14 =
          C15 C16 C15 C17 C15 C18 =
          C19 C20 C19 C21 C19 C22 =
          C23 C24 C23 C25 C23 C26
SADI 0.02 C12 C13 C12 C14 C13 C14 =
          C16 C17 C16 C18 C17 C18 =
          C20 C21 C20 C22 C21 C22 =
          C24 C25 C24 C26 C25 C26
ISOR 0.01 C11 > C26
RIGU C11 > C26
DFIX 1.49 0.005 C30A C31A C31A C32A C32A C33A C33A C34A =
                C30B C31B C31B C32B C32B C33B C33B C34B
DFIX 2.51 0.01 C30A C32A C31A C33A C32A C34A =
               C30B C32B C31B C33B C32B C34B
ISOR 0.01 C30A > C34B
RIGU C30A > C34B
WGHT    0.069100   14.693101
FVAR       0.29669   0.46427
TI1   6    0.591073    0.178785    0.164715    11.00000    0.02920    0.02648 =
         0.02868    0.00086    0.01079    0.00095
CL1   3    0.519165    0.127833    0.251323    11.00000    0.05841    0.03893 =
         0.03295    0.00319    0.02077   -0.01376
CL2   3    0.713794    0.120025    0.246079    11.00000    0.04414    0.04944 =
         0.05520   -0.00246    0.00048    0.00992
CL3   3    0.646861    0.256854    0.081173    11.00000    0.03430    0.04037 =
         0.04587    0.00129    0.02454    0.00113
CL4   3    0.532832    0.090505    0.051598    11.00000    0.03853    0.03538 =
         0.03685   -0.00838    0.01434   -0.00075
P1    5    0.260792    0.235342   -0.073462    11.00000    0.02480    0.04175 =
         0.03335    0.00147    0.01124    0.00383
P2    5    0.810248    0.373039    0.435468    11.00000    0.02955    0.03960 =
         0.02913   -0.00303    0.01019   -0.00943
N1    4    0.487015    0.271869    0.121697    11.00000    0.02377    0.03151 =
         0.01753    0.00073    0.01125    0.00013
N2    4    0.599511    0.286421    0.253829    11.00000    0.02743    0.02849 =
         0.02247    0.00200    0.01029   -0.00484
C1    1    0.378202    0.253527   -0.032401    11.00000    0.02814    0.03242 =
         0.02346    0.00310    0.01077    0.00438
AFIX  23
H1A   2    0.407509    0.201070   -0.026968    11.00000   -1.20000
H1B   2    0.390582    0.285665   -0.079331    11.00000   -1.20000
AFIX   0
C2    1    0.414336    0.296242    0.057978    11.00000    0.02683    0.03475 =
         0.02967    0.00187    0.01579   -0.00428
C3    1    0.373906    0.367073    0.073512    11.00000    0.02598    0.03552 =
         0.03558   -0.00033    0.00593    0.00433
AFIX  43
H3    2    0.322312    0.384618    0.027126    11.00000   -1.20000
AFIX   0
C4    1    0.406855    0.410174    0.152498    11.00000    0.03540    0.02933 =
         0.04930   -0.00070    0.02369    0.00798
AFIX  43
H4    2    0.378405    0.456809    0.161707    11.00000   -1.20000
AFIX   0
C5    1    0.484874    0.384360    0.221477    11.00000    0.03378    0.03288 =
         0.03219   -0.00206    0.01930   -0.00451
C6    1    0.522397    0.316654    0.199460    11.00000    0.02560    0.02363 =
         0.02904    0.00487    0.01479    0.00039
C7    1    0.528619    0.419809    0.307628    11.00000    0.04105    0.02660 =
         0.04607   -0.00967    0.02415   -0.00177
AFIX  43
H7    2    0.505174    0.464942    0.327254    11.00000   -1.20000
AFIX   0
C8    1    0.605850    0.388348    0.363238    11.00000    0.03629    0.04594 =
         0.03350   -0.01312    0.01660   -0.01274
AFIX  43
H8    2    0.635303    0.411208    0.422215    11.00000   -1.20000
AFIX   0
C9    1    0.641642    0.322613    0.333581    11.00000    0.03213    0.03378 =
         0.02383   -0.00189    0.01315   -0.01284
C10   1    0.728445    0.291622    0.392915    11.00000    0.03171    0.04036 =
         0.03189    0.00674    0.00921   -0.00503
AFIX  23
H10A  2    0.747668    0.252339    0.357037    11.00000   -1.20000
H10B  2    0.723974    0.262917    0.446455    11.00000   -1.20000
AFIX   0
C11   1    0.253396    0.127958   -0.039851    11.00000    0.02655    0.04656 =
         0.04266    0.00302    0.01543   -0.00212
C12   1    0.284091    0.063135   -0.088853    11.00000    0.04335    0.04611 =
         0.05005   -0.00306    0.01132    0.00354
AFIX 137
H12A  2    0.343207    0.074190   -0.081796    11.00000   -1.50000
H12B  2    0.247931    0.062900   -0.154409    11.00000   -1.50000
H12C  2    0.280938    0.010500   -0.061965    11.00000   -1.50000
AFIX   0
C13   1    0.159986    0.111888   -0.053045    11.00000    0.03276    0.06376 =
         0.07721    0.00862    0.02521   -0.01029
AFIX 137
H13A  2    0.124907    0.111685   -0.118923    11.00000   -1.50000
H13B  2    0.139905    0.154222   -0.022318    11.00000   -1.50000
H13C  2    0.155555    0.059504   -0.026311    11.00000   -1.50000
AFIX   0
C14   1    0.306724    0.124308    0.063590    11.00000    0.04393    0.05478 =
         0.04234    0.01011    0.01881   -0.00223
AFIX 137
H14A  2    0.296658    0.072849    0.088531    11.00000   -1.50000
H14B  2    0.290272    0.168636    0.094962    11.00000   -1.50000
H14C  2    0.367315    0.129107    0.073367    11.00000   -1.50000
AFIX   0
C15   1    0.233122    0.244152   -0.202268    11.00000    0.03311    0.05222 =
         0.03066    0.00563    0.00693    0.00327
C16   1    0.296256    0.205789   -0.239700    11.00000    0.06217    0.07004 =
         0.03591   -0.00006    0.02357    0.00614
AFIX 137
H16A  2    0.274769    0.211629   -0.306817    11.00000   -1.50000
H16B  2    0.302754    0.148505   -0.223581    11.00000   -1.50000
H16C  2    0.351645    0.232682   -0.212657    11.00000   -1.50000
AFIX   0
C17   1    0.144606    0.207952   -0.252499    11.00000    0.04373    0.07541 =
         0.04198    0.00807   -0.00675   -0.00218
AFIX 137
H17A  2    0.104889    0.228804   -0.225325    11.00000   -1.50000
H17B  2    0.147806    0.149194   -0.246545    11.00000   -1.50000
H17C  2    0.124459    0.222687   -0.317782    11.00000   -1.50000
AFIX   0
C18   1    0.228493    0.334733   -0.220346    11.00000    0.04910    0.06319 =
         0.04661    0.02093    0.01199    0.01232
AFIX 137
H18A  2    0.213698    0.344501   -0.286270    11.00000   -1.50000
H18B  2    0.283936    0.359221   -0.185652    11.00000   -1.50000
H18C  2    0.184875    0.358589   -0.200713    11.00000   -1.50000
AFIX   0
C19   1    0.892395    0.318517    0.533021    11.00000    0.02974    0.06077 =
         0.05256    0.01689   -0.00124   -0.01593
C20   1    0.908132    0.230738    0.517178    11.00000    0.08785    0.05596 =
         0.14813    0.02547   -0.03737   -0.00417
AFIX 137
H20A  2    0.934652    0.227135    0.471126    11.00000   -1.50000
H20B  2    0.853776    0.201654    0.495076    11.00000   -1.50000
H20C  2    0.946122    0.206781    0.575108    11.00000   -1.50000
AFIX   0
C21   1    0.858553    0.323844    0.611516    11.00000    0.06001    0.18665 =
         0.04793    0.04464    0.00213   -0.04582
AFIX 137
H21A  2    0.801451    0.300044    0.591444    11.00000   -1.50000
H21B  2    0.855729    0.380418    0.627957    11.00000   -1.50000
H21C  2    0.896881    0.294470    0.665244    11.00000   -1.50000
AFIX   0
C22   1    0.975884    0.365426    0.564355    11.00000    0.02849    0.06095 =
         0.06034    0.00524    0.00374   -0.00908
AFIX 137
H22A  2    1.014487    0.344267    0.623629    11.00000   -1.50000
H22B  2    0.964464    0.422448    0.571105    11.00000   -1.50000
H22C  2    1.002380    0.359724    0.518477    11.00000   -1.50000
AFIX   0
C23   1    0.845930    0.388279    0.337567    11.00000    0.05690    0.05769 =
         0.03985   -0.00839    0.02668   -0.02143
C24   1    0.887500    0.316891    0.308888    11.00000    0.12328    0.08261 =
         0.10939   -0.03950    0.08693   -0.03148
AFIX 137
H24A  2    0.848735    0.270640    0.294823    11.00000   -1.50000
H24B  2    0.940818    0.302907    0.359271    11.00000   -1.50000
H24C  2    0.899626    0.331311    0.254165    11.00000   -1.50000
AFIX   0
C25   1    0.766335    0.415838    0.257697    11.00000    0.07367    0.11071 =
         0.03872    0.01761    0.00898   -0.05096
AFIX 137
H25A  2    0.783076    0.440342    0.209877    11.00000   -1.50000
H25B  2    0.735469    0.455468    0.279988    11.00000   -1.50000
H25C  2    0.729401    0.369385    0.231989    11.00000   -1.50000
AFIX   0
C26   1    0.909181    0.459098    0.362171    11.00000    0.05093    0.07288 =
         0.04929    0.00151    0.01848   -0.03112
AFIX 137
H26A  2    0.922730    0.473561    0.308337    11.00000   -1.50000
H26B  2    0.961540    0.443359    0.412903    11.00000   -1.50000
H26C  2    0.883554    0.505473    0.380940    11.00000   -1.50000
AFIX   0
C27   1    0.525011    0.068952    0.469100    11.00000    0.05681    0.02905 =
         0.04177   -0.00553    0.02510   -0.01011
AFIX  43
H27   2    0.541800    0.116952    0.447370    11.00000   -1.20000
AFIX   0
C28   1    0.571667    0.040973    0.554775    11.00000    0.04822    0.04572 =
         0.03682   -0.01021    0.02125   -0.00879
AFIX  43
H28   2    0.621361    0.068964    0.592556    11.00000   -1.20000
AFIX   0
C29   1    0.453316    0.027843    0.413568    11.00000    0.05438    0.04494 =
         0.03174    0.00272    0.02102    0.00719
AFIX  43
H29   2    0.421311    0.047201    0.353477    11.00000   -1.20000
AFIX   0
PART 1
C30A  1    0.243606    0.556642    0.012110    21.00000    0.09660    0.08116 =
         0.07139    0.02013    0.04461    0.03234
AFIX  33
H30A  2    0.286830    0.551912    0.074348    21.00000   -1.50000
H30B  2    0.265321    0.532669   -0.032203    21.00000   -1.50000
H30C  2    0.230577    0.613610   -0.002844    21.00000   -1.50000
AFIX   0
C31A  1    0.164788    0.513724    0.007598    21.00000    0.12045    0.10930 =
         0.12001    0.00367    0.06105    0.00759
AFIX  23
H31A  2    0.144490    0.537469    0.053900    21.00000   -1.20000
H31B  2    0.179174    0.456665    0.024591    21.00000   -1.20000
AFIX   0
C32A  1    0.093901    0.516664   -0.084287    21.00000    0.12955    0.12565 =
         0.11003   -0.01362    0.06191    0.01545
AFIX  23
H32A  2    0.058667    0.564920   -0.086873    21.00000   -1.20000
H32B  2    0.118557    0.522597   -0.132406    21.00000   -1.20000
AFIX   0
C33A  1    0.037948    0.444414   -0.105493    21.00000    0.16475    0.18026 =
         0.18426   -0.00674    0.07339   -0.01153
AFIX  23
H33A  2    0.022529    0.432227   -0.051612    21.00000   -1.20000
H33B  2    0.070523    0.397940   -0.114938    21.00000   -1.20000
AFIX   0
C34A  1   -0.041861    0.453151   -0.188211    21.00000    0.19072    0.16473 =
         0.15428   -0.02201    0.06681   -0.06289
AFIX  33
H34A  2   -0.075187    0.403376   -0.197675    21.00000   -1.50000
H34B  2   -0.075475    0.498080   -0.178968    21.00000   -1.50000
H34C  2   -0.027409    0.463742   -0.242389    21.00000   -1.50000
AFIX   0
PART 2
C30B  1    0.179101    0.478447    0.065265   -21.00000    0.13418    0.21423 =
         0.15976   -0.02501    0.05715    0.07421
AFIX  33
H30D  2    0.212057    0.528277    0.072649   -21.00000   -1.50000
H30E  2    0.139680    0.483370    0.097887   -21.00000   -1.50000
H30F  2    0.217994    0.433248    0.090817   -21.00000   -1.50000
AFIX   0
C31B  1    0.130077    0.464003   -0.033850   -21.00000    0.13823    0.14932 =
         0.15532   -0.03451    0.04969    0.02530
AFIX  23
H31C  2    0.170688    0.460991   -0.066017   -21.00000   -1.20000
H31D  2    0.092577    0.510982   -0.058964   -21.00000   -1.20000
AFIX   0
C32B  1    0.076524    0.389846   -0.055916   -21.00000    0.14172    0.16374 =
         0.15536    0.00606    0.08223    0.01702
AFIX  23
H32C  2    0.054960    0.378837   -0.006161   -21.00000   -1.20000
H32D  2    0.111243    0.343223   -0.060580   -21.00000   -1.20000
AFIX   0
C33B  1    0.002761    0.401298   -0.145724   -21.00000    0.14979    0.16065 =
         0.15245   -0.01979    0.05773   -0.00694
AFIX  23
H33C  2    0.012094    0.368901   -0.194328   -21.00000   -1.20000
H33D  2   -0.050447    0.382401   -0.139445   -21.00000   -1.20000
AFIX   0
C34B  1   -0.005952    0.488416   -0.172706   -21.00000    0.24360    0.21035 =
         0.21350    0.05442    0.14086    0.02627
AFIX  33
H34D  2   -0.054128    0.495109   -0.231211   -21.00000   -1.50000
H34E  2   -0.015926    0.520281   -0.124880   -21.00000   -1.50000
H34F  2    0.046501    0.506806   -0.179664   -21.00000   -1.50000
AFIX   0
HKLF 4


REM  l1211a
REM wR2 = 0.1987, GooF = S = 1.020, Restrained GooF = 1.027 for all data
REM R1 = 0.0715 for 4198 Fo > 4sig(Fo) and 0.1489 for all 7587 data
REM 446 parameters refined using 416 restraints

END

WGHT      0.0691     14.6932

REM Highest difference peak  0.886,  deepest hole -0.486,  1-sigma level  0.095
Q1    1   0.1286  0.4208  0.0121  11.00000  0.05    0.89
Q2    1   0.0503  0.5093 -0.1163  11.00000  0.05    0.69
Q3    1   0.5617  0.1296  0.1048  11.00000  0.05    0.65
Q4    1   0.6171  0.2249  0.2153  11.00000  0.05    0.43
Q5    1   0.8811  0.2658  0.5958  11.00000  0.05    0.43
Q6    1   0.0014  0.4334 -0.1734  11.00000  0.05    0.42
Q7    1   0.6459  0.2175  0.1297  11.00000  0.05    0.40
Q8    1   0.6722  0.2948  0.1321  11.00000  0.05    0.38
Q9    1   0.1300  0.4846 -0.0768  11.00000  0.05    0.37
Q10   1   0.0504  0.3778 -0.1039  11.00000  0.05    0.36
Q11   1   0.1014  0.3711 -0.0178  11.00000  0.05    0.36
Q12   1   0.8518  0.3457  0.4816  11.00000  0.05    0.36
Q13   1   0.5104  0.1758  0.4239  11.00000  0.05    0.35
Q14   1   0.5435  0.1734  0.2949  11.00000  0.05    0.35
Q15   1   0.5255  0.2360  0.1319  11.00000  0.05    0.34
Q16   1   0.6383  0.1183  0.1898  11.00000  0.05    0.34
Q17   1   0.5817  0.0317  0.1408  11.00000  0.05    0.34
Q18   1   0.0465  0.4888 -0.0036  11.00000  0.05    0.33
Q19   1   0.8141  0.4104  0.4805  11.00000  0.05    0.33
Q20   1   0.7397  0.1096  0.3533  11.00000  0.05    0.33
;
_shelx_res_checksum              10468
####################################################################### 
# 
# This file contains crystal structure data downloaded from the 
# Cambridge Structural Database (CSD) hosted by the Cambridge 
# Crystallographic Data Centre (CCDC).
# 
# Full information about CCDC data access policies and citation 
# guidelines are available at http://www.ccdc.cam.ac.uk/access/V1 
# 
# Audit and citation data items may have been added by the CCDC. 
# Please retain this information to preserve the provenance of 
# this file and to allow appropriate attribution of the data. 
# 
#######################################################################

data_l1197a
_database_code_depnum_ccdc_archive 'CCDC 2303878'
loop_
_audit_author_name
_audit_author_address
'Martin Lutz'
;Utrecht University
Netherlands
;
_audit_update_record             
;
2023-10-26 deposited with the CCDC.	2024-03-08 downloaded from the CCDC.
;

_audit_creation_method           SHELXL-2018/3
_shelx_SHELXL_version_number     2018/3
_chemical_name_systematic        ?
_chemical_name_common            ?
_chemical_melting_point          ?
_chemical_formula_moiety         'C26 H44 Au2 Cl6 N2 P2 Ti, C5 H12'
_chemical_formula_sum            'C31 H56 Au2 Cl6 N2 P2 Ti'
_chemical_formula_weight         1173.25

loop_
_atom_type_symbol
_atom_type_description
_atom_type_scat_dispersion_real
_atom_type_scat_dispersion_imag
_atom_type_scat_source
C C 0.0033 0.0016 'International Tables Vol C Tables 4.2.6.8 and 6.1.1.4'
H H 0.0000 0.0000 'International Tables Vol C Tables 4.2.6.8 and 6.1.1.4'
Au Au -2.0133 8.8022 'International Tables Vol C Tables 4.2.6.8 and 6.1.1.4'
Cl Cl 0.1484 0.1585 'International Tables Vol C Tables 4.2.6.8 and 6.1.1.4'
N N 0.0061 0.0033 'International Tables Vol C Tables 4.2.6.8 and 6.1.1.4'
P P 0.1023 0.0942 'International Tables Vol C Tables 4.2.6.8 and 6.1.1.4'
Ti Ti 0.2776 0.4457 'International Tables Vol C Tables 4.2.6.8 and 6.1.1.4'

_space_group_crystal_system      orthorhombic
_space_group_IT_number           61
_space_group_name_H-M_alt        'P b c a'
_space_group_name_Hall           '-P 2ac 2ab'

_shelx_space_group_comment       
;
The symmetry employed for this shelxl refinement is uniquely defined
by the following loop, which should always be used as a source of
symmetry information in preference to the above space-group names.
They are only intended as comments.
;

loop_
_space_group_symop_operation_xyz
'x, y, z'
'-x+1/2, -y, z+1/2'
'-x, y+1/2, -z+1/2'
'x+1/2, -y+1/2, -z'
'-x, -y, -z'
'x-1/2, y, -z-1/2'
'x, -y-1/2, z-1/2'
'-x-1/2, y-1/2, z'

_cell_length_a                   15.1125(3)
_cell_length_b                   20.1870(5)
_cell_length_c                   27.1948(6)
_cell_angle_alpha                90
_cell_angle_beta                 90
_cell_angle_gamma                90
_cell_volume                     8296.5(3)
_cell_formula_units_Z            8
_cell_measurement_temperature    150(2)
_cell_measurement_reflns_used    48897
_cell_measurement_theta_min      1.49
_cell_measurement_theta_max      27.56

loop_
_diffrn_orient_matrix_type
_diffrn_orient_matrix_UB_11
_diffrn_orient_matrix_UB_12
_diffrn_orient_matrix_UB_13
_diffrn_orient_matrix_UB_21
_diffrn_orient_matrix_UB_22
_diffrn_orient_matrix_UB_23
_diffrn_orient_matrix_UB_31
_diffrn_orient_matrix_UB_32
_diffrn_orient_matrix_UB_33
'Nonius RMAT' -0.0122268 -0.0482826 0.0046286 -0.0072243 0.0073137 0.0361477
-0.0646264 0.0083171 -0.0049165

_exptl_crystal_description       needle
_exptl_crystal_colour            'pale yellow'
_exptl_crystal_density_meas      ?
_exptl_crystal_density_method    ?
_exptl_crystal_density_diffrn    1.879
_exptl_crystal_F_000             4544
_exptl_transmission_factor_min   ?
_exptl_transmission_factor_max   ?
_exptl_crystal_size_max          0.33
_exptl_crystal_size_mid          0.09
_exptl_crystal_size_min          0.04
_exptl_absorpt_coefficient_mu    7.731
_shelx_estimated_absorpt_T_min   ?
_shelx_estimated_absorpt_T_max   ?
_exptl_absorpt_correction_type   numerical
_exptl_absorpt_correction_T_min  0.4327
_exptl_absorpt_correction_T_max  0.7429
_exptl_absorpt_process_details   
;
 SADABS 2016/2: Krause, L., Herbst-Irmer, R., Sheldrick G.M. & Stalke D.,
 J. Appl. Cryst. 48 (2015) 3-10
;
_exptl_absorpt_special_details   ?
_diffrn_ambient_temperature      150(2)
_diffrn_radiation_wavelength     0.71073
_diffrn_radiation_type           MoK\a
_diffrn_source                   'sealed tube'
_diffrn_measurement_device_type  'Bruker Kappa ApexII'
_diffrn_measurement_method       '\f and \w scans'
_diffrn_detector_area_resol_mean ?
_diffrn_reflns_number            104625
_diffrn_reflns_av_unetI/netI     0.0428
_diffrn_reflns_av_R_equivalents  0.0783
_diffrn_reflns_limit_h_min       -19
_diffrn_reflns_limit_h_max       19
_diffrn_reflns_limit_k_min       -26
_diffrn_reflns_limit_k_max       26
_diffrn_reflns_limit_l_min       -35
_diffrn_reflns_limit_l_max       35
_diffrn_reflns_theta_min         1.498
_diffrn_reflns_theta_max         27.500
_diffrn_reflns_theta_full        25.242
_diffrn_measured_fraction_theta_max 1.000
_diffrn_measured_fraction_theta_full 1.000
_diffrn_reflns_Laue_measured_fraction_max 1.000
_diffrn_reflns_Laue_measured_fraction_full 1.000
_diffrn_reflns_point_group_measured_fraction_max 1.000
_diffrn_reflns_point_group_measured_fraction_full 1.000
_reflns_number_total             9529
_reflns_number_gt                6784
_reflns_threshold_expression     'I > 2\s(I)'
_reflns_Friedel_coverage         0.000
_reflns_Friedel_fraction_max     .
_reflns_Friedel_fraction_full    .

_reflns_special_details          
;
 Reflections were merged by SHELXL according to the crystal
 class for the calculation of statistics and refinement.
 
 _reflns_Friedel_fraction is defined as the number of unique
 Friedel pairs measured divided by the number that would be
 possible theoretically, ignoring centric projections and
 systematic absences.
;

_computing_data_collection       Apex3
_computing_cell_refinement       Peakref
_computing_data_reduction        'Eval15, Sadabs'
_computing_structure_solution    SHELXT
_computing_structure_refinement  'SHELXL-2018/3 (Sheldrick, 2018)'
_computing_molecular_graphics    ?
_computing_publication_material  ?
_refine_special_details          ?
_refine_ls_structure_factor_coef Fsqd
_refine_ls_matrix_type           full
_refine_ls_weighting_scheme      calc
_refine_ls_weighting_details     
'w=1/[\s^2^(Fo^2^)+(0.0328P)^2^+25.1993P] where P=(Fo^2^+2Fc^2^)/3'
_atom_sites_solution_primary     dual
_atom_sites_solution_secondary   difmap
_atom_sites_solution_hydrogens   geom
_refine_ls_hydrogen_treatment    constr
_refine_ls_extinction_method     none
_refine_ls_extinction_coef       .
_refine_ls_number_reflns         9529
_refine_ls_number_parameters     411
_refine_ls_number_restraints     0
_refine_ls_R_factor_all          0.0669
_refine_ls_R_factor_gt           0.0373
_refine_ls_wR_factor_ref         0.0830
_refine_ls_wR_factor_gt          0.0739
_refine_ls_goodness_of_fit_ref   1.030
_refine_ls_restrained_S_all      1.030
_refine_ls_shift/su_max          0.001
_refine_ls_shift/su_mean         0.000

loop_
_atom_site_label
_atom_site_type_symbol
_atom_site_fract_x
_atom_site_fract_y
_atom_site_fract_z
_atom_site_U_iso_or_equiv
_atom_site_adp_type
_atom_site_occupancy
_atom_site_site_symmetry_order
_atom_site_calc_flag
_atom_site_refinement_flags_posn
_atom_site_refinement_flags_adp
_atom_site_refinement_flags_occupancy
_atom_site_disorder_assembly
_atom_site_disorder_group
Au1 Au 0.39488(2) 0.07288(2) 0.32112(2) 0.02835(7) Uani 1 1 d . . . . .
Au2 Au 0.39717(2) 0.65495(2) 0.30108(2) 0.02843(7) Uani 1 1 d . . . . .
Ti1 Ti 0.62380(6) 0.36299(5) 0.39359(4) 0.0212(2) Uani 1 1 d . . . . .
Cl1 Cl 0.50198(9) 0.35729(7) 0.44402(5) 0.0283(3) Uani 1 1 d . . . . .
Cl2 Cl 0.71796(10) 0.36474(8) 0.32897(6) 0.0372(4) Uani 1 1 d . . . . .
Cl3 Cl 0.69495(10) 0.28134(7) 0.43274(6) 0.0366(4) Uani 1 1 d . . . . .
Cl4 Cl 0.68009(9) 0.45132(7) 0.43181(6) 0.0300(3) Uani 1 1 d . . . . .
Cl5 Cl 0.30071(10) 0.02970(8) 0.26360(6) 0.0396(4) Uani 1 1 d . . . . .
Cl6 Cl 0.30848(10) 0.70621(8) 0.24474(6) 0.0416(4) Uani 1 1 d . . . . .
P1 P 0.49081(10) 0.11521(8) 0.37584(6) 0.0273(3) Uani 1 1 d . . . . .
P2 P 0.48209(9) 0.60997(7) 0.35977(6) 0.0244(3) Uani 1 1 d . . . . .
N1 N 0.5307(3) 0.3072(2) 0.34452(16) 0.0210(10) Uani 1 1 d . . . . .
N2 N 0.5303(3) 0.4180(2) 0.34179(16) 0.0203(10) Uani 1 1 d . . . . .
C1 C 0.5485(3) 0.1888(3) 0.3538(2) 0.0231(12) Uani 1 1 d . . . . .
H1A H 0.583348 0.205923 0.381874 0.028 Uiso 1 1 calc R U . . .
H1B H 0.591676 0.173493 0.328914 0.028 Uiso 1 1 calc R U . . .
C2 C 0.5009(4) 0.2477(3) 0.3316(2) 0.0252(12) Uani 1 1 d . . . . .
C3 C 0.4326(4) 0.2409(3) 0.2971(2) 0.0297(13) Uani 1 1 d . . . . .
H3 H 0.412620 0.197934 0.288043 0.036 Uiso 1 1 calc R U . . .
C4 C 0.3943(4) 0.2957(3) 0.2762(2) 0.0312(13) Uani 1 1 d . . . . .
H4 H 0.347906 0.290816 0.252921 0.037 Uiso 1 1 calc R U . . .
C5 C 0.4243(4) 0.3596(3) 0.2896(2) 0.0245(12) Uani 1 1 d . . . . .
C6 C 0.4932(4) 0.3614(3) 0.3240(2) 0.0218(12) Uani 1 1 d . . . . .
C7 C 0.3957(4) 0.4214(3) 0.2718(2) 0.0311(13) Uani 1 1 d . . . . .
H7 H 0.349437 0.423723 0.248208 0.037 Uiso 1 1 calc R U . . .
C8 C 0.4343(4) 0.4774(3) 0.2882(2) 0.0274(13) Uani 1 1 d . . . . .
H8 H 0.415531 0.518974 0.275540 0.033 Uiso 1 1 calc R U . . .
C9 C 0.5023(4) 0.4755(3) 0.3241(2) 0.0253(12) Uani 1 1 d . . . . .
C10 C 0.5485(3) 0.5375(3) 0.3409(2) 0.0225(12) Uani 1 1 d . . . . .
H10A H 0.587921 0.551998 0.313879 0.027 Uiso 1 1 calc R U . . .
H10B H 0.586922 0.525425 0.368968 0.027 Uiso 1 1 calc R U . . .
C11 C 0.4347(4) 0.1397(3) 0.4342(2) 0.0350(15) Uani 1 1 d . . . . .
C12 C 0.3815(5) 0.0813(4) 0.4544(3) 0.054(2) Uani 1 1 d . . . . .
H12A H 0.422002 0.048588 0.468651 0.081 Uiso 1 1 calc R U . . .
H12B H 0.347834 0.060779 0.427635 0.081 Uiso 1 1 calc R U . . .
H12C H 0.340673 0.097087 0.479796 0.081 Uiso 1 1 calc R U . . .
C13 C 0.3688(4) 0.1955(4) 0.4203(3) 0.0508(19) Uani 1 1 d . . . . .
H13A H 0.326411 0.201804 0.447206 0.076 Uiso 1 1 calc R U . . .
H13B H 0.336998 0.183104 0.390323 0.076 Uiso 1 1 calc R U . . .
H13C H 0.401358 0.236782 0.414738 0.076 Uiso 1 1 calc R U . . .
C14 C 0.4972(5) 0.1661(4) 0.4746(3) 0.060(2) Uani 1 1 d . . . . .
H14A H 0.533282 0.202198 0.461257 0.090 Uiso 1 1 calc R U . . .
H14B H 0.535994 0.130214 0.485863 0.090 Uiso 1 1 calc R U . . .
H14C H 0.462163 0.182529 0.502340 0.090 Uiso 1 1 calc R U . . .
C15 C 0.5859(4) 0.0573(3) 0.3855(3) 0.0382(16) Uani 1 1 d . . . . .
C16 C 0.5570(5) -0.0044(4) 0.4127(3) 0.067(3) Uani 1 1 d . . . . .
H16A H 0.501670 -0.020932 0.398451 0.101 Uiso 1 1 calc R U . . .
H16B H 0.547557 0.006240 0.447501 0.101 Uiso 1 1 calc R U . . .
H16C H 0.602889 -0.038445 0.409855 0.101 Uiso 1 1 calc R U . . .
C17 C 0.6169(5) 0.0355(4) 0.3345(3) 0.0518(19) Uani 1 1 d . . . . .
H17A H 0.665846 0.003967 0.337828 0.078 Uiso 1 1 calc R U . . .
H17B H 0.636856 0.074236 0.315859 0.078 Uiso 1 1 calc R U . . .
H17C H 0.567721 0.014209 0.317050 0.078 Uiso 1 1 calc R U . . .
C18 C 0.6644(5) 0.0902(4) 0.4109(4) 0.068(3) Uani 1 1 d . . . . .
H18A H 0.646916 0.104452 0.443956 0.101 Uiso 1 1 calc R U . . .
H18B H 0.683262 0.128855 0.391737 0.101 Uiso 1 1 calc R U . . .
H18C H 0.713382 0.058615 0.413282 0.101 Uiso 1 1 calc R U . . .
C19 C 0.4116(3) 0.5816(3) 0.4120(2) 0.0281(13) Uani 1 1 d . . . . .
C20 C 0.3345(4) 0.5426(4) 0.3901(2) 0.0444(17) Uani 1 1 d . . . . .
H20A H 0.356976 0.502148 0.374494 0.067 Uiso 1 1 calc R U . . .
H20B H 0.304263 0.569807 0.365418 0.067 Uiso 1 1 calc R U . . .
H20C H 0.292761 0.530707 0.416208 0.067 Uiso 1 1 calc R U . . .
C21 C 0.3736(4) 0.6428(3) 0.4391(2) 0.0380(16) Uani 1 1 d . . . . .
H21A H 0.330544 0.628347 0.463757 0.057 Uiso 1 1 calc R U . . .
H21B H 0.344452 0.672039 0.415267 0.057 Uiso 1 1 calc R U . . .
H21C H 0.421822 0.666872 0.455263 0.057 Uiso 1 1 calc R U . . .
C22 C 0.4597(4) 0.5370(3) 0.4482(2) 0.0336(14) Uani 1 1 d . . . . .
H22A H 0.419231 0.524320 0.474738 0.050 Uiso 1 1 calc R U . . .
H22B H 0.510440 0.560792 0.462052 0.050 Uiso 1 1 calc R U . . .
H22C H 0.480469 0.497148 0.431171 0.050 Uiso 1 1 calc R U . . .
C23 C 0.5702(4) 0.6713(3) 0.3784(2) 0.0295(13) Uani 1 1 d . . . . .
C24 C 0.5282(5) 0.7398(3) 0.3846(3) 0.0486(18) Uani 1 1 d . . . . .
H24A H 0.574529 0.772593 0.391026 0.073 Uiso 1 1 calc R U . . .
H24B H 0.486607 0.738899 0.412242 0.073 Uiso 1 1 calc R U . . .
H24C H 0.496430 0.751726 0.354428 0.073 Uiso 1 1 calc R U . . .
C25 C 0.6359(4) 0.6745(3) 0.3366(3) 0.0421(17) Uani 1 1 d . . . . .
H25A H 0.604684 0.684470 0.305918 0.063 Uiso 1 1 calc R U . . .
H25B H 0.666147 0.631716 0.333538 0.063 Uiso 1 1 calc R U . . .
H25C H 0.679493 0.709255 0.343284 0.063 Uiso 1 1 calc R U . . .
C26 C 0.6161(4) 0.6517(3) 0.4268(2) 0.0354(15) Uani 1 1 d . . . . .
H26A H 0.664290 0.682897 0.433704 0.053 Uiso 1 1 calc R U . . .
H26B H 0.640184 0.606847 0.423876 0.053 Uiso 1 1 calc R U . . .
H26C H 0.573072 0.653073 0.453786 0.053 Uiso 1 1 calc R U . . .
C27 C 0.0849(6) 0.3729(5) 0.2998(4) 0.085(3) Uani 1 1 d . . . . .
H27A H 0.032671 0.360404 0.319065 0.128 Uiso 1 1 calc R U . . .
H27B H 0.084784 0.348616 0.268590 0.128 Uiso 1 1 calc R U . . .
H27C H 0.083424 0.420623 0.293194 0.128 Uiso 1 1 calc R U . . .
C28 C 0.1679(6) 0.3560(5) 0.3284(4) 0.080(3) Uani 1 1 d . . . . .
H28A H 0.175929 0.307356 0.328266 0.096 Uiso 1 1 calc R U . . .
H28B H 0.219478 0.375923 0.311556 0.096 Uiso 1 1 calc R U . . .
C29 C 0.1664(6) 0.3792(5) 0.3797(4) 0.076(3) Uani 1 1 d . . . . .
H29A H 0.112867 0.361810 0.396243 0.091 Uiso 1 1 calc R U . . .
H29B H 0.163105 0.428207 0.380136 0.091 Uiso 1 1 calc R U . . .
C30 C 0.2474(7) 0.3571(6) 0.4074(4) 0.103(4) Uani 1 1 d . . . . .
H30A H 0.254061 0.308520 0.403795 0.124 Uiso 1 1 calc R U . . .
H30B H 0.300295 0.378270 0.392780 0.124 Uiso 1 1 calc R U . . .
C31 C 0.2433(7) 0.3734(6) 0.4590(4) 0.118(5) Uani 1 1 d . . . . .
H31A H 0.223370 0.419295 0.462815 0.176 Uiso 1 1 calc R U . . .
H31B H 0.302092 0.368324 0.473658 0.176 Uiso 1 1 calc R U . . .
H31C H 0.201522 0.343621 0.475469 0.176 Uiso 1 1 calc R U . . .

loop_
_atom_site_aniso_label
_atom_site_aniso_U_11
_atom_site_aniso_U_22
_atom_site_aniso_U_33
_atom_site_aniso_U_23
_atom_site_aniso_U_13
_atom_site_aniso_U_12
Au1 0.02399(11) 0.02881(12) 0.03225(13) 0.00165(10) -0.00286(10) -0.00668(10)
Au2 0.02800(12) 0.03074(12) 0.02657(12) -0.00166(10) -0.00551(10) 0.01000(10)
Ti1 0.0145(5) 0.0234(5) 0.0256(6) -0.0016(4) -0.0031(4) 0.0012(4)
Cl1 0.0225(7) 0.0362(8) 0.0261(8) -0.0026(6) 0.0021(6) -0.0016(6)
Cl2 0.0250(7) 0.0463(9) 0.0404(10) -0.0060(7) 0.0097(7) -0.0010(7)
Cl3 0.0287(8) 0.0310(8) 0.0502(10) 0.0017(7) -0.0104(7) 0.0072(6)
Cl4 0.0245(7) 0.0283(7) 0.0372(8) -0.0039(6) -0.0055(6) -0.0035(6)
Cl5 0.0322(8) 0.0517(10) 0.0348(9) -0.0025(7) -0.0048(7) -0.0155(7)
Cl6 0.0359(9) 0.0538(10) 0.0352(9) 0.0024(8) -0.0075(7) 0.0191(8)
P1 0.0224(8) 0.0296(8) 0.0300(9) 0.0027(7) -0.0028(6) -0.0038(6)
P2 0.0225(7) 0.0254(7) 0.0254(8) -0.0030(6) -0.0020(6) 0.0050(6)
N1 0.017(2) 0.025(2) 0.022(2) -0.002(2) -0.0020(19) -0.0003(18)
N2 0.018(2) 0.023(2) 0.020(2) 0.0002(19) -0.0017(19) 0.0005(18)
C1 0.015(3) 0.023(3) 0.031(3) -0.001(2) -0.003(2) -0.001(2)
C2 0.024(3) 0.025(3) 0.026(3) 0.001(2) 0.004(2) -0.001(2)
C3 0.025(3) 0.026(3) 0.038(4) -0.010(3) -0.009(3) 0.000(2)
C4 0.035(3) 0.034(3) 0.026(3) -0.003(3) -0.010(3) -0.002(3)
C5 0.021(3) 0.032(3) 0.020(3) -0.004(2) -0.006(2) 0.001(2)
C6 0.024(3) 0.022(3) 0.020(3) 0.002(2) 0.000(2) -0.002(2)
C7 0.034(3) 0.036(3) 0.023(3) -0.003(3) -0.010(3) 0.009(3)
C8 0.034(3) 0.026(3) 0.022(3) 0.000(2) -0.008(3) 0.009(2)
C9 0.021(3) 0.034(3) 0.020(3) -0.003(2) 0.003(2) 0.003(2)
C10 0.022(3) 0.023(3) 0.023(3) 0.000(2) -0.001(2) 0.003(2)
C11 0.030(3) 0.048(4) 0.027(3) 0.003(3) 0.002(3) -0.009(3)
C12 0.043(4) 0.076(6) 0.043(4) 0.008(4) 0.005(3) -0.014(4)
C13 0.036(4) 0.055(5) 0.061(5) -0.005(4) 0.016(4) 0.003(3)
C14 0.047(5) 0.099(7) 0.033(4) -0.022(4) 0.001(3) -0.018(4)
C15 0.037(4) 0.031(3) 0.047(4) 0.003(3) -0.013(3) 0.001(3)
C16 0.060(5) 0.050(5) 0.092(7) 0.031(5) 0.016(5) 0.012(4)
C17 0.048(4) 0.042(4) 0.066(5) 0.003(4) 0.005(4) 0.018(3)
C18 0.041(5) 0.060(5) 0.102(7) -0.018(5) -0.033(5) 0.015(4)
C19 0.020(3) 0.039(3) 0.026(3) -0.001(3) 0.002(2) 0.007(2)
C20 0.031(4) 0.066(5) 0.035(4) 0.001(4) 0.004(3) -0.011(3)
C21 0.034(4) 0.048(4) 0.032(4) -0.001(3) 0.004(3) 0.016(3)
C22 0.033(3) 0.040(4) 0.028(3) 0.001(3) 0.004(3) 0.004(3)
C23 0.033(3) 0.028(3) 0.028(3) -0.001(3) -0.005(3) -0.005(2)
C24 0.058(5) 0.028(4) 0.060(5) -0.007(3) -0.009(4) 0.002(3)
C25 0.046(4) 0.039(4) 0.041(4) 0.000(3) 0.001(3) -0.016(3)
C26 0.036(4) 0.043(4) 0.028(3) 0.003(3) -0.006(3) -0.007(3)
C27 0.075(7) 0.081(7) 0.099(8) -0.002(6) -0.021(6) -0.007(5)
C28 0.063(6) 0.099(8) 0.077(7) -0.011(6) -0.009(5) 0.002(5)
C29 0.069(6) 0.067(6) 0.092(8) -0.009(5) -0.003(5) -0.004(5)
C30 0.067(7) 0.149(11) 0.093(9) 0.010(8) -0.015(6) 0.024(7)
C31 0.076(8) 0.203(14) 0.074(8) 0.026(9) 0.002(6) 0.015(8)

_geom_special_details            
;
 All esds (except the esd in the dihedral angle between two l.s. planes)
 are estimated using the full covariance matrix.  The cell esds are taken
 into account individually in the estimation of esds in distances, angles
 and torsion angles; correlations between esds in cell parameters are only
 used when they are defined by crystal symmetry.  An approximate (isotropic)
 treatment of cell esds is used for estimating esds involving l.s. planes.
;

loop_
_geom_bond_atom_site_label_1
_geom_bond_atom_site_label_2
_geom_bond_distance
_geom_bond_site_symmetry_2
_geom_bond_publ_flag
Au1 P1 2.2464(15) . ?
Au1 Cl5 2.2873(15) . ?
Au2 P2 2.2403(15) . ?
Au2 Cl6 2.2837(15) . ?
Ti1 Cl4 2.2322(16) . ?
Ti1 Cl3 2.2376(17) . ?
Ti1 N1 2.243(4) . ?
Ti1 Cl2 2.2616(18) . ?
Ti1 N2 2.283(4) . ?
Ti1 Cl1 2.2987(17) . ?
P1 C1 1.823(5) . ?
P1 C11 1.867(7) . ?
P1 C15 1.872(6) . ?
P2 C10 1.846(5) . ?
P2 C19 1.866(6) . ?
P2 C23 1.887(6) . ?
N1 C2 1.329(7) . ?
N1 C6 1.353(7) . ?
N2 C9 1.326(7) . ?
N2 C6 1.361(7) . ?
C1 C2 1.515(7) . ?
C1 H1A 0.9900 . ?
C1 H1B 0.9900 . ?
C2 C3 1.403(8) . ?
C3 C4 1.372(8) . ?
C3 H3 0.9500 . ?
C4 C5 1.413(8) . ?
C4 H4 0.9500 . ?
C5 C6 1.402(7) . ?
C5 C7 1.407(8) . ?
C7 C8 1.349(8) . ?
C7 H7 0.9500 . ?
C8 C9 1.419(8) . ?
C8 H8 0.9500 . ?
C9 C10 1.504(7) . ?
C10 H10A 0.9900 . ?
C10 H10B 0.9900 . ?
C11 C12 1.529(9) . ?
C11 C14 1.543(9) . ?
C11 C13 1.550(9) . ?
C12 H12A 0.9800 . ?
C12 H12B 0.9800 . ?
C12 H12C 0.9800 . ?
C13 H13A 0.9800 . ?
C13 H13B 0.9800 . ?
C13 H13C 0.9800 . ?
C14 H14A 0.9800 . ?
C14 H14B 0.9800 . ?
C14 H14C 0.9800 . ?
C15 C16 1.513(9) . ?
C15 C18 1.524(9) . ?
C15 C17 1.530(10) . ?
C16 H16A 0.9800 . ?
C16 H16B 0.9800 . ?
C16 H16C 0.9800 . ?
C17 H17A 0.9800 . ?
C17 H17B 0.9800 . ?
C17 H17C 0.9800 . ?
C18 H18A 0.9800 . ?
C18 H18B 0.9800 . ?
C18 H18C 0.9800 . ?
C19 C22 1.519(8) . ?
C19 C20 1.528(8) . ?
C19 C21 1.549(8) . ?
C20 H20A 0.9800 . ?
C20 H20B 0.9800 . ?
C20 H20C 0.9800 . ?
C21 H21A 0.9800 . ?
C21 H21B 0.9800 . ?
C21 H21C 0.9800 . ?
C22 H22A 0.9800 . ?
C22 H22B 0.9800 . ?
C22 H22C 0.9800 . ?
C23 C25 1.511(9) . ?
C23 C24 1.532(8) . ?
C23 C26 1.540(8) . ?
C24 H24A 0.9800 . ?
C24 H24B 0.9800 . ?
C24 H24C 0.9800 . ?
C25 H25A 0.9800 . ?
C25 H25B 0.9800 . ?
C25 H25C 0.9800 . ?
C26 H26A 0.9800 . ?
C26 H26B 0.9800 . ?
C26 H26C 0.9800 . ?
C27 C28 1.516(12) . ?
C27 H27A 0.9800 . ?
C27 H27B 0.9800 . ?
C27 H27C 0.9800 . ?
C28 C29 1.470(12) . ?
C28 H28A 0.9900 . ?
C28 H28B 0.9900 . ?
C29 C30 1.506(13) . ?
C29 H29A 0.9900 . ?
C29 H29B 0.9900 . ?
C30 C31 1.442(14) . ?
C30 H30A 0.9900 . ?
C30 H30B 0.9900 . ?
C31 H31A 0.9800 . ?
C31 H31B 0.9800 . ?
C31 H31C 0.9800 . ?

loop_
_geom_angle_atom_site_label_1
_geom_angle_atom_site_label_2
_geom_angle_atom_site_label_3
_geom_angle
_geom_angle_site_symmetry_1
_geom_angle_site_symmetry_3
_geom_angle_publ_flag
P1 Au1 Cl5 178.20(6) . . ?
P2 Au2 Cl6 176.28(6) . . ?
Cl4 Ti1 Cl3 100.59(7) . . ?
Cl4 Ti1 N1 156.54(12) . . ?
Cl3 Ti1 N1 102.39(12) . . ?
Cl4 Ti1 Cl2 96.29(7) . . ?
Cl3 Ti1 Cl2 94.53(7) . . ?
N1 Ti1 Cl2 86.58(12) . . ?
Cl4 Ti1 N2 97.74(12) . . ?
Cl3 Ti1 N2 161.64(12) . . ?
N1 Ti1 N2 59.26(16) . . ?
Cl2 Ti1 N2 84.39(12) . . ?
Cl4 Ti1 Cl1 93.86(6) . . ?
Cl3 Ti1 Cl1 93.67(7) . . ?
N1 Ti1 Cl1 80.05(12) . . ?
Cl2 Ti1 Cl1 165.55(7) . . ?
N2 Ti1 Cl1 84.08(12) . . ?
C1 P1 C11 106.3(3) . . ?
C1 P1 C15 100.9(3) . . ?
C11 P1 C15 113.2(3) . . ?
C1 P1 Au1 113.62(19) . . ?
C11 P1 Au1 111.8(2) . . ?
C15 P1 Au1 110.6(2) . . ?
C10 P2 C19 106.2(3) . . ?
C10 P2 C23 102.2(3) . . ?
C19 P2 C23 113.6(3) . . ?
C10 P2 Au2 115.74(19) . . ?
C19 P2 Au2 109.87(18) . . ?
C23 P2 Au2 109.26(19) . . ?
C2 N1 C6 118.7(5) . . ?
C2 N1 Ti1 145.4(4) . . ?
C6 N1 Ti1 95.8(3) . . ?
C9 N2 C6 118.3(5) . . ?
C9 N2 Ti1 147.9(4) . . ?
C6 N2 Ti1 93.8(3) . . ?
C2 C1 P1 122.9(4) . . ?
C2 C1 H1A 106.6 . . ?
P1 C1 H1A 106.6 . . ?
C2 C1 H1B 106.6 . . ?
P1 C1 H1B 106.6 . . ?
H1A C1 H1B 106.6 . . ?
N1 C2 C3 121.0(5) . . ?
N1 C2 C1 116.3(5) . . ?
C3 C2 C1 122.6(5) . . ?
C4 C3 C2 120.5(5) . . ?
C4 C3 H3 119.7 . . ?
C2 C3 H3 119.7 . . ?
C3 C4 C5 119.6(5) . . ?
C3 C4 H4 120.2 . . ?
C5 C4 H4 120.2 . . ?
C6 C5 C7 115.7(5) . . ?
C6 C5 C4 115.8(5) . . ?
C7 C5 C4 128.5(5) . . ?
N1 C6 N2 111.1(5) . . ?
N1 C6 C5 124.4(5) . . ?
N2 C6 C5 124.5(5) . . ?
C8 C7 C5 119.9(5) . . ?
C8 C7 H7 120.1 . . ?
C5 C7 H7 120.1 . . ?
C7 C8 C9 121.2(5) . . ?
C7 C8 H8 119.4 . . ?
C9 C8 H8 119.4 . . ?
N2 C9 C8 120.3(5) . . ?
N2 C9 C10 118.1(5) . . ?
C8 C9 C10 121.4(5) . . ?
C9 C10 P2 119.4(4) . . ?
C9 C10 H10A 107.5 . . ?
P2 C10 H10A 107.5 . . ?
C9 C10 H10B 107.5 . . ?
P2 C10 H10B 107.5 . . ?
H10A C10 H10B 107.0 . . ?
C12 C11 C14 109.5(6) . . ?
C12 C11 C13 108.0(5) . . ?
C14 C11 C13 108.4(6) . . ?
C12 C11 P1 109.8(5) . . ?
C14 C11 P1 114.8(4) . . ?
C13 C11 P1 106.1(4) . . ?
C11 C12 H12A 109.5 . . ?
C11 C12 H12B 109.5 . . ?
H12A C12 H12B 109.5 . . ?
C11 C12 H12C 109.5 . . ?
H12A C12 H12C 109.5 . . ?
H12B C12 H12C 109.5 . . ?
C11 C13 H13A 109.5 . . ?
C11 C13 H13B 109.5 . . ?
H13A C13 H13B 109.5 . . ?
C11 C13 H13C 109.5 . . ?
H13A C13 H13C 109.5 . . ?
H13B C13 H13C 109.5 . . ?
C11 C14 H14A 109.5 . . ?
C11 C14 H14B 109.5 . . ?
H14A C14 H14B 109.5 . . ?
C11 C14 H14C 109.5 . . ?
H14A C14 H14C 109.5 . . ?
H14B C14 H14C 109.5 . . ?
C16 C15 C18 111.3(7) . . ?
C16 C15 C17 107.2(6) . . ?
C18 C15 C17 107.4(6) . . ?
C16 C15 P1 111.2(5) . . ?
C18 C15 P1 112.8(5) . . ?
C17 C15 P1 106.7(4) . . ?
C15 C16 H16A 109.5 . . ?
C15 C16 H16B 109.5 . . ?
H16A C16 H16B 109.5 . . ?
C15 C16 H16C 109.5 . . ?
H16A C16 H16C 109.5 . . ?
H16B C16 H16C 109.5 . . ?
C15 C17 H17A 109.5 . . ?
C15 C17 H17B 109.5 . . ?
H17A C17 H17B 109.5 . . ?
C15 C17 H17C 109.5 . . ?
H17A C17 H17C 109.5 . . ?
H17B C17 H17C 109.5 . . ?
C15 C18 H18A 109.5 . . ?
C15 C18 H18B 109.5 . . ?
H18A C18 H18B 109.5 . . ?
C15 C18 H18C 109.5 . . ?
H18A C18 H18C 109.5 . . ?
H18B C18 H18C 109.5 . . ?
C22 C19 C20 108.2(5) . . ?
C22 C19 C21 110.0(5) . . ?
C20 C19 C21 108.3(5) . . ?
C22 C19 P2 113.7(4) . . ?
C20 C19 P2 107.2(4) . . ?
C21 C19 P2 109.1(4) . . ?
C19 C20 H20A 109.5 . . ?
C19 C20 H20B 109.5 . . ?
H20A C20 H20B 109.5 . . ?
C19 C20 H20C 109.5 . . ?
H20A C20 H20C 109.5 . . ?
H20B C20 H20C 109.5 . . ?
C19 C21 H21A 109.5 . . ?
C19 C21 H21B 109.5 . . ?
H21A C21 H21B 109.5 . . ?
C19 C21 H21C 109.5 . . ?
H21A C21 H21C 109.5 . . ?
H21B C21 H21C 109.5 . . ?
C19 C22 H22A 109.5 . . ?
C19 C22 H22B 109.5 . . ?
H22A C22 H22B 109.5 . . ?
C19 C22 H22C 109.5 . . ?
H22A C22 H22C 109.5 . . ?
H22B C22 H22C 109.5 . . ?
C25 C23 C24 108.5(5) . . ?
C25 C23 C26 111.0(5) . . ?
C24 C23 C26 108.9(5) . . ?
C25 C23 P2 106.8(4) . . ?
C24 C23 P2 109.2(4) . . ?
C26 C23 P2 112.3(4) . . ?
C23 C24 H24A 109.5 . . ?
C23 C24 H24B 109.5 . . ?
H24A C24 H24B 109.5 . . ?
C23 C24 H24C 109.5 . . ?
H24A C24 H24C 109.5 . . ?
H24B C24 H24C 109.5 . . ?
C23 C25 H25A 109.5 . . ?
C23 C25 H25B 109.5 . . ?
H25A C25 H25B 109.5 . . ?
C23 C25 H25C 109.5 . . ?
H25A C25 H25C 109.5 . . ?
H25B C25 H25C 109.5 . . ?
C23 C26 H26A 109.5 . . ?
C23 C26 H26B 109.5 . . ?
H26A C26 H26B 109.5 . . ?
C23 C26 H26C 109.5 . . ?
H26A C26 H26C 109.5 . . ?
H26B C26 H26C 109.5 . . ?
C28 C27 H27A 109.5 . . ?
C28 C27 H27B 109.5 . . ?
H27A C27 H27B 109.5 . . ?
C28 C27 H27C 109.5 . . ?
H27A C27 H27C 109.5 . . ?
H27B C27 H27C 109.5 . . ?
C29 C28 C27 113.7(8) . . ?
C29 C28 H28A 108.8 . . ?
C27 C28 H28A 108.8 . . ?
C29 C28 H28B 108.8 . . ?
C27 C28 H28B 108.8 . . ?
H28A C28 H28B 107.7 . . ?
C28 C29 C30 111.5(9) . . ?
C28 C29 H29A 109.3 . . ?
C30 C29 H29A 109.3 . . ?
C28 C29 H29B 109.3 . . ?
C30 C29 H29B 109.3 . . ?
H29A C29 H29B 108.0 . . ?
C31 C30 C29 112.6(9) . . ?
C31 C30 H30A 109.1 . . ?
C29 C30 H30A 109.1 . . ?
C31 C30 H30B 109.1 . . ?
C29 C30 H30B 109.1 . . ?
H30A C30 H30B 107.8 . . ?
C30 C31 H31A 109.5 . . ?
C30 C31 H31B 109.5 . . ?
H31A C31 H31B 109.5 . . ?
C30 C31 H31C 109.5 . . ?
H31A C31 H31C 109.5 . . ?
H31B C31 H31C 109.5 . . ?

loop_
_geom_torsion_atom_site_label_1
_geom_torsion_atom_site_label_2
_geom_torsion_atom_site_label_3
_geom_torsion_atom_site_label_4
_geom_torsion
_geom_torsion_site_symmetry_1
_geom_torsion_site_symmetry_2
_geom_torsion_site_symmetry_3
_geom_torsion_site_symmetry_4
_geom_torsion_publ_flag
C11 P1 C1 C2 -72.9(5) . . . . ?
C15 P1 C1 C2 168.8(5) . . . . ?
Au1 P1 C1 C2 50.5(5) . . . . ?
C6 N1 C2 C3 0.6(8) . . . . ?
Ti1 N1 C2 C3 176.6(5) . . . . ?
C6 N1 C2 C1 177.0(5) . . . . ?
Ti1 N1 C2 C1 -7.0(9) . . . . ?
P1 C1 C2 N1 139.2(5) . . . . ?
P1 C1 C2 C3 -44.5(8) . . . . ?
N1 C2 C3 C4 -0.7(9) . . . . ?
C1 C2 C3 C4 -176.8(5) . . . . ?
C2 C3 C4 C5 0.2(9) . . . . ?
C3 C4 C5 C6 0.3(8) . . . . ?
C3 C4 C5 C7 178.3(6) . . . . ?
C2 N1 C6 N2 179.0(5) . . . . ?
Ti1 N1 C6 N2 1.3(5) . . . . ?
C2 N1 C6 C5 -0.1(8) . . . . ?
Ti1 N1 C6 C5 -177.8(5) . . . . ?
C9 N2 C6 N1 178.1(5) . . . . ?
Ti1 N2 C6 N1 -1.2(5) . . . . ?
C9 N2 C6 C5 -2.8(8) . . . . ?
Ti1 N2 C6 C5 177.8(5) . . . . ?
C7 C5 C6 N1 -178.6(5) . . . . ?
C4 C5 C6 N1 -0.4(9) . . . . ?
C7 C5 C6 N2 2.5(9) . . . . ?
C4 C5 C6 N2 -179.3(5) . . . . ?
C6 C5 C7 C8 -0.3(9) . . . . ?
C4 C5 C7 C8 -178.3(6) . . . . ?
C5 C7 C8 C9 -1.3(9) . . . . ?
C6 N2 C9 C8 1.0(8) . . . . ?
Ti1 N2 C9 C8 179.8(5) . . . . ?
C6 N2 C9 C10 -175.2(5) . . . . ?
Ti1 N2 C9 C10 3.6(10) . . . . ?
C7 C8 C9 N2 1.0(9) . . . . ?
C7 C8 C9 C10 177.1(5) . . . . ?
N2 C9 C10 P2 -134.1(4) . . . . ?
C8 C9 C10 P2 49.7(7) . . . . ?
C19 P2 C10 C9 59.3(5) . . . . ?
C23 P2 C10 C9 178.5(4) . . . . ?
Au2 P2 C10 C9 -62.9(5) . . . . ?
C1 P1 C11 C12 177.8(4) . . . . ?
C15 P1 C11 C12 -72.3(5) . . . . ?
Au1 P1 C11 C12 53.3(5) . . . . ?
C1 P1 C11 C14 -58.4(6) . . . . ?
C15 P1 C11 C14 51.5(6) . . . . ?
Au1 P1 C11 C14 177.1(5) . . . . ?
C1 P1 C11 C13 61.3(5) . . . . ?
C15 P1 C11 C13 171.2(4) . . . . ?
Au1 P1 C11 C13 -63.2(4) . . . . ?
C1 P1 C15 C16 169.8(5) . . . . ?
C11 P1 C15 C16 56.6(6) . . . . ?
Au1 P1 C15 C16 -69.7(6) . . . . ?
C1 P1 C15 C18 43.9(6) . . . . ?
C11 P1 C15 C18 -69.2(6) . . . . ?
Au1 P1 C15 C18 164.4(5) . . . . ?
C1 P1 C15 C17 -73.7(5) . . . . ?
C11 P1 C15 C17 173.1(4) . . . . ?
Au1 P1 C15 C17 46.8(5) . . . . ?
C10 P2 C19 C22 41.2(5) . . . . ?
C23 P2 C19 C22 -70.2(5) . . . . ?
Au2 P2 C19 C22 167.1(4) . . . . ?
C10 P2 C19 C20 -78.4(4) . . . . ?
C23 P2 C19 C20 170.2(4) . . . . ?
Au2 P2 C19 C20 47.5(4) . . . . ?
C10 P2 C19 C21 164.5(4) . . . . ?
C23 P2 C19 C21 53.0(5) . . . . ?
Au2 P2 C19 C21 -69.7(4) . . . . ?
C10 P2 C23 C25 50.6(5) . . . . ?
C19 P2 C23 C25 164.5(4) . . . . ?
Au2 P2 C23 C25 -72.5(4) . . . . ?
C10 P2 C23 C24 167.7(4) . . . . ?
C19 P2 C23 C24 -78.4(5) . . . . ?
Au2 P2 C23 C24 44.7(5) . . . . ?
C10 P2 C23 C26 -71.3(5) . . . . ?
C19 P2 C23 C26 42.6(5) . . . . ?
Au2 P2 C23 C26 165.6(4) . . . . ?
C27 C28 C29 C30 176.0(9) . . . . ?
C28 C29 C30 C31 -174.1(10) . . . . ?

_refine_diff_density_max         2.378
_refine_diff_density_min         -1.047
_refine_diff_density_rms         0.153

_shelx_res_file                  
;
TITL l1197a
    l1197a.res
    created by SHELXL-2018/3 at 10:28:01 on 19-Mar-2021
CELL 0.71073 15.11249 20.18705 27.19480 90.0 90.0 90.0
ZERR       8  0.00025  0.00049  0.00055  0.0  0.0  0.0
LATT 1
SYMM 1/2-X, -Y, 1/2+Z
SYMM -X, 1/2+Y, 1/2-Z
SYMM 1/2+X, 1/2-Y, -Z
SFAC C H Au Cl N P Ti
UNIT 248 448 16 48 16 16 8
TEMP -123
L.S. 15
FMAP 2
PLAN -20
ACTA
CONF
BOND $H
WGHT    0.032800   25.199301
FVAR       0.08459
AU1   3    0.394882    0.072882    0.321116    11.00000    0.02399    0.02881 =
         0.03225    0.00165   -0.00286   -0.00668
AU2   3    0.397167    0.654949    0.301083    11.00000    0.02800    0.03074 =
         0.02657   -0.00166   -0.00551    0.01000
TI1   7    0.623802    0.362993    0.393592    11.00000    0.01454    0.02342 =
         0.02561   -0.00156   -0.00306    0.00119
CL1   4    0.501976    0.357292    0.444025    11.00000    0.02249    0.03624 =
         0.02610   -0.00257    0.00213   -0.00158
CL2   4    0.717957    0.364743    0.328967    11.00000    0.02503    0.04632 =
         0.04037   -0.00602    0.00974   -0.00103
CL3   4    0.694950    0.281336    0.432743    11.00000    0.02866    0.03104 =
         0.05022    0.00173   -0.01043    0.00719
CL4   4    0.680085    0.451316    0.431814    11.00000    0.02446    0.02829 =
         0.03723   -0.00389   -0.00553   -0.00354
CL5   4    0.300707    0.029695    0.263602    11.00000    0.03224    0.05168 =
         0.03483   -0.00247   -0.00478   -0.01550
CL6   4    0.308478    0.706213    0.244740    11.00000    0.03588    0.05382 =
         0.03518    0.00243   -0.00751    0.01914
P1    6    0.490811    0.115207    0.375836    11.00000    0.02239    0.02959 =
         0.03002    0.00270   -0.00284   -0.00378
P2    6    0.482087    0.609967    0.359773    11.00000    0.02250    0.02539 =
         0.02538   -0.00305   -0.00198    0.00501
N1    5    0.530659    0.307180    0.344517    11.00000    0.01661    0.02494 =
         0.02151   -0.00240   -0.00202   -0.00033
N2    5    0.530324    0.417986    0.341793    11.00000    0.01825    0.02261 =
         0.02010    0.00025   -0.00175    0.00054
C1    1    0.548465    0.188795    0.353806    11.00000    0.01524    0.02323 =
         0.03072   -0.00093   -0.00315   -0.00140
AFIX  23
H1A   2    0.583348    0.205923    0.381874    11.00000   -1.20000
H1B   2    0.591676    0.173493    0.328914    11.00000   -1.20000
AFIX   0
C2    1    0.500886    0.247705    0.331618    11.00000    0.02403    0.02536 =
         0.02614    0.00113    0.00357   -0.00094
C3    1    0.432554    0.240878    0.297067    11.00000    0.02512    0.02609 =
         0.03789   -0.01020   -0.00942   -0.00023
AFIX  43
H3    2    0.412620    0.197934    0.288043    11.00000   -1.20000
AFIX   0
C4    1    0.394299    0.295718    0.276211    11.00000    0.03454    0.03368 =
         0.02552   -0.00283   -0.01039   -0.00156
AFIX  43
H4    2    0.347906    0.290816    0.252921    11.00000   -1.20000
AFIX   0
C5    1    0.424266    0.359553    0.289554    11.00000    0.02144    0.03227 =
         0.01964   -0.00398   -0.00587    0.00102
C6    1    0.493209    0.361431    0.324003    11.00000    0.02376    0.02160 =
         0.02015    0.00206   -0.00006   -0.00164
C7    1    0.395749    0.421419    0.271768    11.00000    0.03375    0.03633 =
         0.02327   -0.00337   -0.01003    0.00936
AFIX  43
H7    2    0.349437    0.423723    0.248208    11.00000   -1.20000
AFIX   0
C8    1    0.434287    0.477439    0.288231    11.00000    0.03364    0.02649 =
         0.02219   -0.00047   -0.00803    0.00909
AFIX  43
H8    2    0.415531    0.518974    0.275540    11.00000   -1.20000
AFIX   0
C9    1    0.502313    0.475501    0.324146    11.00000    0.02118    0.03441 =
         0.02039   -0.00291    0.00279    0.00302
C10   1    0.548485    0.537537    0.340893    11.00000    0.02170    0.02318 =
         0.02269   -0.00036   -0.00096    0.00261
AFIX  23
H10A  2    0.587921    0.551998    0.313879    11.00000   -1.20000
H10B  2    0.586922    0.525425    0.368968    11.00000   -1.20000
AFIX   0
C11   1    0.434749    0.139706    0.434242    11.00000    0.02986    0.04780 =
         0.02739    0.00305    0.00192   -0.00908
C12   1    0.381540    0.081299    0.454389    11.00000    0.04321    0.07643 =
         0.04311    0.00788    0.00469   -0.01366
AFIX 137
H12A  2    0.422002    0.048588    0.468651    11.00000   -1.50000
H12B  2    0.347834    0.060779    0.427635    11.00000   -1.50000
H12C  2    0.340673    0.097087    0.479796    11.00000   -1.50000
AFIX   0
C13   1    0.368816    0.195478    0.420350    11.00000    0.03594    0.05510 =
         0.06134   -0.00466    0.01577    0.00294
AFIX 137
H13A  2    0.326411    0.201804    0.447206    11.00000   -1.50000
H13B  2    0.336998    0.183104    0.390323    11.00000   -1.50000
H13C  2    0.401358    0.236782    0.414738    11.00000   -1.50000
AFIX   0
C14   1    0.497246    0.166066    0.474607    11.00000    0.04687    0.09936 =
         0.03286   -0.02182    0.00071   -0.01788
AFIX 137
H14A  2    0.533282    0.202198    0.461257    11.00000   -1.50000
H14B  2    0.535994    0.130214    0.485863    11.00000   -1.50000
H14C  2    0.462163    0.182529    0.502340    11.00000   -1.50000
AFIX   0
C15   1    0.585919    0.057276    0.385540    11.00000    0.03733    0.03061 =
         0.04667    0.00284   -0.01302    0.00099
C16   1    0.556960   -0.004394    0.412730    11.00000    0.05950    0.05049 =
         0.09228    0.03083    0.01642    0.01212
AFIX 137
H16A  2    0.501670   -0.020932    0.398451    11.00000   -1.50000
H16B  2    0.547557    0.006240    0.447501    11.00000   -1.50000
H16C  2    0.602889   -0.038445    0.409855    11.00000   -1.50000
AFIX   0
C17   1    0.616866    0.035462    0.334481    11.00000    0.04801    0.04180 =
         0.06555    0.00269    0.00494    0.01831
AFIX 137
H17A  2    0.665846    0.003967    0.337828    11.00000   -1.50000
H17B  2    0.636856    0.074236    0.315859    11.00000   -1.50000
H17C  2    0.567721    0.014209    0.317050    11.00000   -1.50000
AFIX   0
C18   1    0.664375    0.090243    0.410892    11.00000    0.04149    0.05955 =
         0.10168   -0.01754   -0.03315    0.01458
AFIX 137
H18A  2    0.646916    0.104452    0.443956    11.00000   -1.50000
H18B  2    0.683262    0.128855    0.391737    11.00000   -1.50000
H18C  2    0.713382    0.058615    0.413282    11.00000   -1.50000
AFIX   0
C19   1    0.411600    0.581573    0.412006    11.00000    0.01980    0.03900 =
         0.02552   -0.00080    0.00226    0.00747
C20   1    0.334487    0.542561    0.390064    11.00000    0.03139    0.06648 =
         0.03521    0.00086    0.00446   -0.01058
AFIX 137
H20A  2    0.356976    0.502148    0.374494    11.00000   -1.50000
H20B  2    0.304263    0.569807    0.365418    11.00000   -1.50000
H20C  2    0.292761    0.530707    0.416208    11.00000   -1.50000
AFIX   0
C21   1    0.373615    0.642835    0.439058    11.00000    0.03425    0.04784 =
         0.03197   -0.00140    0.00407    0.01557
AFIX 137
H21A  2    0.330544    0.628347    0.463757    11.00000   -1.50000
H21B  2    0.344452    0.672039    0.415267    11.00000   -1.50000
H21C  2    0.421822    0.666872    0.455263    11.00000   -1.50000
AFIX   0
C22   1    0.459701    0.537006    0.448202    11.00000    0.03305    0.03981 =
         0.02808    0.00068    0.00361    0.00383
AFIX 137
H22A  2    0.419231    0.524320    0.474738    11.00000   -1.50000
H22B  2    0.510440    0.560792    0.462052    11.00000   -1.50000
H22C  2    0.480469    0.497148    0.431171    11.00000   -1.50000
AFIX   0
C23   1    0.570192    0.671261    0.378410    11.00000    0.03255    0.02755 =
         0.02842   -0.00080   -0.00489   -0.00473
C24   1    0.528155    0.739789    0.384582    11.00000    0.05774    0.02826 =
         0.05975   -0.00749   -0.00875    0.00227
AFIX 137
H24A  2    0.574529    0.772593    0.391026    11.00000   -1.50000
H24B  2    0.486607    0.738899    0.412242    11.00000   -1.50000
H24C  2    0.496430    0.751726    0.354428    11.00000   -1.50000
AFIX   0
C25   1    0.635899    0.674456    0.336618    11.00000    0.04631    0.03877 =
         0.04115   -0.00006    0.00134   -0.01553
AFIX 137
H25A  2    0.604684    0.684470    0.305918    11.00000   -1.50000
H25B  2    0.666147    0.631716    0.333538    11.00000   -1.50000
H25C  2    0.679493    0.709255    0.343284    11.00000   -1.50000
AFIX   0
C26   1    0.616109    0.651745    0.426848    11.00000    0.03557    0.04310 =
         0.02754    0.00280   -0.00594   -0.00676
AFIX 137
H26A  2    0.664290    0.682897    0.433704    11.00000   -1.50000
H26B  2    0.640184    0.606847    0.423876    11.00000   -1.50000
H26C  2    0.573072    0.653073    0.453786    11.00000   -1.50000
AFIX   0
C27   1    0.084854    0.372909    0.299790    11.00000    0.07515    0.08106 =
         0.09933   -0.00167   -0.02115   -0.00686
AFIX 137
H27A  2    0.032671    0.360404    0.319065    11.00000   -1.50000
H27B  2    0.084784    0.348616    0.268590    11.00000   -1.50000
H27C  2    0.083424    0.420623    0.293194    11.00000   -1.50000
AFIX   0
C28   1    0.167880    0.356025    0.328435    11.00000    0.06341    0.09929 =
         0.07679   -0.01068   -0.00883    0.00161
AFIX  23
H28A  2    0.175929    0.307356    0.328266    11.00000   -1.20000
H28B  2    0.219478    0.375923    0.311556    11.00000   -1.20000
AFIX   0
C29   1    0.166361    0.379230    0.379681    11.00000    0.06892    0.06724 =
         0.09228   -0.00942   -0.00323   -0.00411
AFIX  23
H29A  2    0.112867    0.361810    0.396243    11.00000   -1.20000
H29B  2    0.163105    0.428207    0.380136    11.00000   -1.20000
AFIX   0
C30   1    0.247412    0.357066    0.407403    11.00000    0.06712    0.14888 =
         0.09322    0.01005   -0.01474    0.02403
AFIX  23
H30A  2    0.254061    0.308520    0.403795    11.00000   -1.20000
H30B  2    0.300295    0.378270    0.392780    11.00000   -1.20000
AFIX   0
C31   1    0.243267    0.373383    0.458965    11.00000    0.07556    0.20331 =
         0.07412    0.02614    0.00233    0.01512
AFIX 137
H31A  2    0.223370    0.419295    0.462815    11.00000   -1.50000
H31B  2    0.302092    0.368324    0.473658    11.00000   -1.50000
H31C  2    0.201522    0.343621    0.475469    11.00000   -1.50000
AFIX   0
HKLF 4


REM  l1197a
REM wR2 = 0.0830, GooF = S = 1.030, Restrained GooF = 1.030 for all data
REM R1 = 0.0373 for 6784 Fo > 4sig(Fo) and 0.0669 for all 9529 data
REM 411 parameters refined using 0 restraints

END

WGHT      0.0328     25.1993

REM Highest difference peak  2.378,  deepest hole -1.047,  1-sigma level  0.153
Q1    1   0.3971  0.6485  0.3301  11.00000  0.05    2.38
Q2    1   0.3994  0.0672  0.2919  11.00000  0.05    1.56
Q3    1   0.3698  0.6193  0.3016  11.00000  0.05    1.23
Q4    1   0.3927  0.2105  0.3133  11.00000  0.05    1.13
Q5    1   0.4191  0.6213  0.3008  11.00000  0.05    0.98
Q6    1   0.3971  0.1164  0.3196  11.00000  0.05    0.88
Q7    1   0.4123  0.6443  0.2735  11.00000  0.05    0.82
Q8    1   0.6956  0.5735  0.3204  11.00000  0.05    0.78
Q9    1   0.4119  0.0861  0.3243  11.00000  0.05    0.75
Q10   1   0.3632  0.1059  0.3214  11.00000  0.05    0.72
Q11   1   0.4353  0.6801  0.3011  11.00000  0.05    0.70
Q12   1   0.3993  0.0573  0.3568  11.00000  0.05    0.70
Q13   1   0.6224  0.0667  0.4349  11.00000  0.05    0.67
Q14   1   0.4015  0.0958  0.3596  11.00000  0.05    0.67
Q15   1   0.1803  0.3437  0.4291  11.00000  0.05    0.66
Q16   1   0.2664  0.6605  0.1973  11.00000  0.05    0.65
Q17   1   0.2185  0.3108  0.3700  11.00000  0.05    0.64
Q18   1   0.3637  0.0495  0.3273  11.00000  0.05    0.63
Q19   1   0.5328  0.3869  0.4415  11.00000  0.05    0.62
Q20   1   0.4156  0.0367  0.3291  11.00000  0.05    0.62
;
_shelx_res_checksum              2624
####################################################################### 
# 
# This file contains crystal structure data downloaded from the 
# Cambridge Structural Database (CSD) hosted by the Cambridge 
# Crystallographic Data Centre (CCDC).
# 
# Full information about CCDC data access policies and citation 
# guidelines are available at http://www.ccdc.cam.ac.uk/access/V1 
# 
# Audit and citation data items may have been added by the CCDC. 
# Please retain this information to preserve the provenance of 
# this file and to allow appropriate attribution of the data. 
# 
#######################################################################

data_l1297a
_database_code_depnum_ccdc_archive 'CCDC 2303880'
loop_
_audit_author_name
_audit_author_address
'Martin Lutz'
;Utrecht University
Netherlands
;
_audit_update_record             
;
2023-10-26 deposited with the CCDC.	2024-03-08 downloaded from the CCDC.
;

_audit_creation_method           SHELXL-2018/3
_shelx_SHELXL_version_number     2018/3
_chemical_name_systematic        ?
_chemical_name_common            ?
_chemical_melting_point          ?
_chemical_formula_moiety         
'C40 H56 Cl3 N2 O P2 Ti, C32 H12 B F24, 2(C7 H8)'
_chemical_formula_sum            'C86 H84 B Cl3 F24 N2 O P2 Ti'
_chemical_formula_weight         1844.55

loop_
_atom_type_symbol
_atom_type_description
_atom_type_scat_dispersion_real
_atom_type_scat_dispersion_imag
_atom_type_scat_source
C C 0.0033 0.0016 'International Tables Vol C Tables 4.2.6.8 and 6.1.1.4'
H H 0.0000 0.0000 'International Tables Vol C Tables 4.2.6.8 and 6.1.1.4'
B B 0.0013 0.0007 'International Tables Vol C Tables 4.2.6.8 and 6.1.1.4'
Cl Cl 0.1484 0.1585 'International Tables Vol C Tables 4.2.6.8 and 6.1.1.4'
F F 0.0171 0.0103 'International Tables Vol C Tables 4.2.6.8 and 6.1.1.4'
N N 0.0061 0.0033 'International Tables Vol C Tables 4.2.6.8 and 6.1.1.4'
O O 0.0106 0.0060 'International Tables Vol C Tables 4.2.6.8 and 6.1.1.4'
P P 0.1023 0.0942 'International Tables Vol C Tables 4.2.6.8 and 6.1.1.4'
Ti Ti 0.2776 0.4457 'International Tables Vol C Tables 4.2.6.8 and 6.1.1.4'

_space_group_crystal_system      triclinic
_space_group_IT_number           2
_space_group_name_H-M_alt        'P -1'
_space_group_name_Hall           '-P 1'

_shelx_space_group_comment       
;
The symmetry employed for this shelxl refinement is uniquely defined
by the following loop, which should always be used as a source of
symmetry information in preference to the above space-group names.
They are only intended as comments.
;

loop_
_space_group_symop_operation_xyz
'x, y, z'
'-x, -y, -z'

_cell_length_a                   12.8524(3)
_cell_length_b                   18.0304(7)
_cell_length_c                   21.3060(6)
_cell_angle_alpha                102.735(1)
_cell_angle_beta                 104.569(1)
_cell_angle_gamma                105.177(1)
_cell_volume                     4389.9(2)
_cell_formula_units_Z            2
_cell_measurement_temperature    150(2)
_cell_measurement_reflns_used    43971
_cell_measurement_theta_min      1.26
_cell_measurement_theta_max      27.52

loop_
_diffrn_orient_matrix_type
_diffrn_orient_matrix_UB_11
_diffrn_orient_matrix_UB_12
_diffrn_orient_matrix_UB_13
_diffrn_orient_matrix_UB_21
_diffrn_orient_matrix_UB_22
_diffrn_orient_matrix_UB_23
_diffrn_orient_matrix_UB_31
_diffrn_orient_matrix_UB_32
_diffrn_orient_matrix_UB_33
'Nonius RMAT' -0.0502112 0.0117998 0.0271000 0.0669019 0.0206180 0.0428935
0.0170226 0.0555071 -0.0047069

_exptl_crystal_description       plate
_exptl_crystal_colour            orange
_exptl_crystal_density_meas      ?
_exptl_crystal_density_method    ?
_exptl_crystal_density_diffrn    1.395
_exptl_crystal_F_000             1892
_exptl_transmission_factor_min   ?
_exptl_transmission_factor_max   ?
_exptl_crystal_size_max          0.37
_exptl_crystal_size_mid          0.16
_exptl_crystal_size_min          0.04
_exptl_absorpt_coefficient_mu    0.322
_shelx_estimated_absorpt_T_min   ?
_shelx_estimated_absorpt_T_max   ?
_exptl_absorpt_correction_type   multi-scan
_exptl_absorpt_correction_T_min  0.6872
_exptl_absorpt_correction_T_max  0.7456
_exptl_absorpt_process_details   
;
 SADABS 2016/2: Krause, L., Herbst-Irmer, R., Sheldrick G.M. & Stalke D.,
 J. Appl. Cryst. 48 (2015) 3-10
;
_exptl_absorpt_special_details   ?
_diffrn_ambient_temperature      150(2)
_diffrn_radiation_wavelength     0.71073
_diffrn_radiation_type           MoK\a
_diffrn_source                   'sealed tube'
_diffrn_measurement_device_type  'Bruker Kappa ApexII'
_diffrn_measurement_method       '\f and \w scans'
_diffrn_detector_area_resol_mean ?
_diffrn_reflns_number            123576
_diffrn_reflns_av_unetI/netI     0.1023
_diffrn_reflns_av_R_equivalents  0.1145
_diffrn_reflns_limit_h_min       -16
_diffrn_reflns_limit_h_max       16
_diffrn_reflns_limit_k_min       -23
_diffrn_reflns_limit_k_max       23
_diffrn_reflns_limit_l_min       -27
_diffrn_reflns_limit_l_max       27
_diffrn_reflns_theta_min         1.344
_diffrn_reflns_theta_max         27.497
_diffrn_reflns_theta_full        25.242
_diffrn_measured_fraction_theta_max 1.000
_diffrn_measured_fraction_theta_full 1.000
_diffrn_reflns_Laue_measured_fraction_max 1.000
_diffrn_reflns_Laue_measured_fraction_full 1.000
_diffrn_reflns_point_group_measured_fraction_max 1.000
_diffrn_reflns_point_group_measured_fraction_full 1.000
_reflns_number_total             20170
_reflns_number_gt                11260
_reflns_threshold_expression     'I > 2\s(I)'
_reflns_Friedel_coverage         0.000
_reflns_Friedel_fraction_max     .
_reflns_Friedel_fraction_full    .

_reflns_special_details          
;
 Reflections were merged by SHELXL according to the crystal
 class for the calculation of statistics and refinement.
 
 _reflns_Friedel_fraction is defined as the number of unique
 Friedel pairs measured divided by the number that would be
 possible theoretically, ignoring centric projections and
 systematic absences.
;

_computing_data_collection       Apex3
_computing_cell_refinement       Peakref
_computing_data_reduction        'Eval15, Sadabs'
_computing_structure_solution    SHELXT
_computing_structure_refinement  'SHELXL-2018/3 (Sheldrick, 2018)'
_computing_molecular_graphics    ?
_computing_publication_material  ?
_refine_special_details          ?
_refine_ls_structure_factor_coef Fsqd
_refine_ls_matrix_type           full
_refine_ls_weighting_scheme      calc
_refine_ls_weighting_details     
'w=1/[\s^2^(Fo^2^)+(0.0544P)^2^+1.4676P] where P=(Fo^2^+2Fc^2^)/3'
_atom_sites_solution_primary     dual
_atom_sites_solution_secondary   difmap
_atom_sites_solution_hydrogens   mixed
_refine_ls_hydrogen_treatment    constr
_refine_ls_extinction_method     none
_refine_ls_extinction_coef       .
_refine_ls_number_reflns         20170
_refine_ls_number_parameters     1207
_refine_ls_number_restraints     2818
_refine_ls_R_factor_all          0.1277
_refine_ls_R_factor_gt           0.0566
_refine_ls_wR_factor_ref         0.1418
_refine_ls_wR_factor_gt          0.1154
_refine_ls_goodness_of_fit_ref   1.014
_refine_ls_restrained_S_all      1.085
_refine_ls_shift/su_max          0.001
_refine_ls_shift/su_mean         0.000

loop_
_atom_site_label
_atom_site_type_symbol
_atom_site_fract_x
_atom_site_fract_y
_atom_site_fract_z
_atom_site_U_iso_or_equiv
_atom_site_adp_type
_atom_site_occupancy
_atom_site_site_symmetry_order
_atom_site_calc_flag
_atom_site_refinement_flags_posn
_atom_site_refinement_flags_adp
_atom_site_refinement_flags_occupancy
_atom_site_disorder_assembly
_atom_site_disorder_group
Ti1 Ti 0.75917(4) 0.40637(3) 0.07326(3) 0.01888(13) Uani 1 1 d . . . . .
Cl11 Cl 0.66979(6) 0.46694(4) 0.14284(4) 0.02403(17) Uani 1 1 d . . . . .
Cl21 Cl 0.84780(6) 0.32786(4) 0.02280(4) 0.02834(18) Uani 1 1 d . . . . .
Cl31 Cl 0.62593(6) 0.38862(4) -0.02520(4) 0.02672(18) Uani 1 1 d . . . . .
P11 P 1.05496(7) 0.57354(5) 0.21104(4) 0.02661(19) Uani 1 1 d . . . . .
P21 P 0.41222(7) 0.11048(4) -0.01853(4) 0.02245(18) Uani 1 1 d . . . . .
O11 O 0.87223(16) 0.50079(11) 0.09706(10) 0.0209(4) Uani 1 1 d . . . . .
N11 N 0.84633(19) 0.38307(13) 0.16459(12) 0.0191(5) Uani 1 1 d . . . . .
N21 N 0.67116(19) 0.29995(13) 0.10464(11) 0.0188(5) Uani 1 1 d . . . . .
C11 C 1.0424(2) 0.46782(17) 0.20397(16) 0.0258(7) Uani 1 1 d . . . . .
H11A H 1.044340 0.443418 0.158024 0.031 Uiso 1 1 calc R U . . .
H11B H 1.113326 0.469292 0.236870 0.031 Uiso 1 1 calc R U . . .
C21 C 0.9452(2) 0.40840(17) 0.21373(15) 0.0217(6) Uani 1 1 d . . . . .
C31 C 0.9595(3) 0.37127(17) 0.26572(15) 0.0243(7) Uani 1 1 d . . . . .
H31 H 1.030540 0.390122 0.301487 0.029 Uiso 1 1 calc R U . . .
C41 C 0.8716(3) 0.30822(17) 0.26477(15) 0.0243(7) Uani 1 1 d . . . . .
H41 H 0.881013 0.284515 0.300536 0.029 Uiso 1 1 calc R U . . .
C51 C 0.7672(2) 0.27850(16) 0.21095(14) 0.0206(6) Uani 1 1 d . . . . .
C61 C 0.7611(2) 0.31917(16) 0.16192(14) 0.0191(6) Uani 1 1 d . . . . .
C71 C 0.6674(3) 0.21258(17) 0.19836(15) 0.0249(7) Uani 1 1 d . . . . .
H71 H 0.664439 0.181739 0.229128 0.030 Uiso 1 1 calc R U . . .
C81 C 0.5758(3) 0.19411(17) 0.14158(15) 0.0238(7) Uani 1 1 d . . . . .
H81 H 0.508690 0.150483 0.133518 0.029 Uiso 1 1 calc R U . . .
C91 C 0.5782(2) 0.23871(16) 0.09392(14) 0.0199(6) Uani 1 1 d . . . . .
C101 C 0.4776(2) 0.21985(17) 0.03254(15) 0.0230(7) Uani 1 1 d . . . . .
H10A H 0.501347 0.251272 0.002803 0.028 Uiso 1 1 calc R U . . .
H10B H 0.418760 0.237921 0.047223 0.028 Uiso 1 1 calc R U . . .
C111 C 1.0705(3) 0.62322(19) 0.30123(17) 0.0382(9) Uani 1 1 d . . . . .
C121 C 0.9525(3) 0.5985(2) 0.30983(17) 0.0443(9) Uani 1 1 d . . . . .
H12A H 0.960897 0.615649 0.358327 0.066 Uiso 1 1 calc R U . . .
H12B H 0.916409 0.539755 0.291199 0.066 Uiso 1 1 calc R U . . .
H12C H 0.904783 0.624432 0.285449 0.066 Uiso 1 1 calc R U . . .
C131 C 1.1505(4) 0.5933(2) 0.34894(19) 0.0567(12) Uani 1 1 d . . . . .
H13A H 1.162857 0.621724 0.396464 0.085 Uiso 1 1 calc R U . . .
H13B H 1.223784 0.604094 0.340640 0.085 Uiso 1 1 calc R U . . .
H13C H 1.115435 0.535143 0.339986 0.085 Uiso 1 1 calc R U . . .
C141 C 1.1218(3) 0.71623(19) 0.32246(19) 0.0488(10) Uani 1 1 d . . . . .
H14A H 1.076398 0.736374 0.290354 0.073 Uiso 1 1 calc R U . . .
H14B H 1.200608 0.731875 0.322081 0.073 Uiso 1 1 calc R U . . .
H14C H 1.121017 0.739428 0.368412 0.073 Uiso 1 1 calc R U . . .
C151 C 1.1793(3) 0.6043(2) 0.1805(2) 0.0521(12) Uani 1 1 d . . . . .
C161 C 1.1369(4) 0.5594(3) 0.1036(2) 0.0642(14) Uani 1 1 d . . . . .
H16A H 1.078569 0.578573 0.079836 0.096 Uiso 1 1 calc R U . . .
H16B H 1.104121 0.501265 0.095885 0.096 Uiso 1 1 calc R U . . .
H16C H 1.201116 0.569677 0.086010 0.096 Uiso 1 1 calc R U . . .
C171 C 1.2261(3) 0.6959(2) 0.1926(2) 0.0625(13) Uani 1 1 d . . . . .
H17A H 1.277650 0.707100 0.166278 0.094 Uiso 1 1 calc R U . . .
H17B H 1.267954 0.723473 0.241180 0.094 Uiso 1 1 calc R U . . .
H17C H 1.162572 0.715530 0.178051 0.094 Uiso 1 1 calc R U . . .
C181 C 1.2781(3) 0.5781(3) 0.2165(3) 0.098(2) Uani 1 1 d . . . . .
H18A H 1.342437 0.594586 0.199935 0.146 Uiso 1 1 calc R U . . .
H18B H 1.251674 0.519256 0.206491 0.146 Uiso 1 1 calc R U . . .
H18C H 1.302721 0.603783 0.265825 0.146 Uiso 1 1 calc R U . . .
C191 C 0.2693(3) 0.11296(18) -0.06750(16) 0.0268(7) Uani 1 1 d . . . . .
C201 C 0.2702(3) 0.1876(2) -0.09024(19) 0.0426(9) Uani 1 1 d . . . . .
H20A H 0.314871 0.191682 -0.121201 0.064 Uiso 1 1 calc R U . . .
H20B H 0.304504 0.235888 -0.050299 0.064 Uiso 1 1 calc R U . . .
H20C H 0.191735 0.183145 -0.113832 0.064 Uiso 1 1 calc R U . . .
C211 C 0.2080(3) 0.0364(2) -0.12939(18) 0.0409(9) Uani 1 1 d . . . . .
H21A H 0.127938 0.031793 -0.148507 0.061 Uiso 1 1 calc R U . . .
H21B H 0.211691 -0.011152 -0.115014 0.061 Uiso 1 1 calc R U . . .
H21C H 0.245235 0.039761 -0.164029 0.061 Uiso 1 1 calc R U . . .
C221 C 0.1994(3) 0.1081(2) -0.01877(19) 0.0486(10) Uani 1 1 d . . . . .
H22A H 0.237068 0.155148 0.022181 0.073 Uiso 1 1 calc R U . . .
H22B H 0.194025 0.058665 -0.005933 0.073 Uiso 1 1 calc R U . . .
H22C H 0.122630 0.107569 -0.041465 0.073 Uiso 1 1 calc R U . . .
C231 C 0.5029(3) 0.10005(18) -0.07457(16) 0.0288(7) Uani 1 1 d . . . . .
C241 C 0.5046(3) 0.1511(2) -0.12323(18) 0.0418(9) Uani 1 1 d . . . . .
H24A H 0.560546 0.144566 -0.146010 0.063 Uiso 1 1 calc R U . . .
H24B H 0.525664 0.208016 -0.097429 0.063 Uiso 1 1 calc R U . . .
H24C H 0.428740 0.133310 -0.157416 0.063 Uiso 1 1 calc R U . . .
C251 C 0.4649(3) 0.01033(18) -0.11428(17) 0.0367(8) Uani 1 1 d . . . . .
H25A H 0.387299 -0.006580 -0.146319 0.055 Uiso 1 1 calc R U . . .
H25B H 0.466109 -0.021452 -0.082414 0.055 Uiso 1 1 calc R U . . .
H25C H 0.516994 0.001628 -0.139501 0.055 Uiso 1 1 calc R U . . .
C261 C 0.6252(3) 0.1228(2) -0.02602(18) 0.0398(9) Uani 1 1 d . . . . .
H26A H 0.673746 0.108908 -0.052242 0.060 Uiso 1 1 calc R U . . .
H26B H 0.624507 0.093075 0.007312 0.060 Uiso 1 1 calc R U . . .
H26C H 0.655148 0.180942 -0.002198 0.060 Uiso 1 1 calc R U . . .
C271 C 0.9189(2) 0.57476(17) 0.15033(15) 0.0223(7) Uani 1 1 d . . . . .
H271 H 0.863633 0.575209 0.175996 0.027 Uiso 1 1 calc R U . . .
C281 C 0.9289(2) 0.64810(17) 0.12180(15) 0.0237(7) Uani 1 1 d . . . . .
H281 H 1.002763 0.661090 0.112168 0.028 Uiso 1 1 calc R U . . .
C291 C 0.9333(2) 0.72332(17) 0.17374(15) 0.0235(7) Uani 1 1 d . . . . .
C301 C 0.8557(3) 0.72131(19) 0.20936(16) 0.0280(7) Uani 1 1 d . . . . .
H301 H 0.799563 0.671378 0.202672 0.034 Uiso 1 1 calc R U . . .
C311 C 0.8592(3) 0.7909(2) 0.25420(16) 0.0330(8) Uani 1 1 d . . . . .
H311 H 0.806243 0.788361 0.278414 0.040 Uiso 1 1 calc R U . . .
C321 C 0.9396(3) 0.8643(2) 0.26400(17) 0.0385(9) Uani 1 1 d . . . . .
H321 H 0.942736 0.912004 0.295348 0.046 Uiso 1 1 calc R U . . .
C331 C 1.0149(3) 0.86770(19) 0.22805(17) 0.0336(8) Uani 1 1 d . . . . .
H331 H 1.069397 0.918116 0.234104 0.040 Uiso 1 1 calc R U . . .
C341 C 1.0121(3) 0.79789(18) 0.18286(16) 0.0288(7) Uani 1 1 d . . . . .
H341 H 1.064171 0.801075 0.158046 0.035 Uiso 1 1 calc R U . . .
C351 C 0.8335(2) 0.62962(17) 0.05479(15) 0.0232(7) Uani 1 1 d . . . . .
C361 C 0.7178(3) 0.60207(17) 0.04721(16) 0.0279(7) Uani 1 1 d . . . . .
H361 H 0.695008 0.592330 0.084579 0.033 Uiso 1 1 calc R U . . .
C371 C 0.6361(3) 0.58881(18) -0.01391(17) 0.0307(8) Uani 1 1 d . . . . .
H371 H 0.557455 0.568335 -0.018791 0.037 Uiso 1 1 calc R U . . .
C381 C 0.6673(3) 0.6049(2) -0.06752(17) 0.0362(8) Uani 1 1 d . . . . .
H381 H 0.610626 0.595860 -0.109489 0.043 Uiso 1 1 calc R U . . .
C391 C 0.7815(3) 0.6344(2) -0.06048(18) 0.0439(9) Uani 1 1 d . . . . .
H391 H 0.803603 0.646430 -0.097420 0.053 Uiso 1 1 calc R U . . .
C401 C 0.8636(3) 0.6463(2) 0.00017(17) 0.0351(8) Uani 1 1 d . . . . .
H401 H 0.941996 0.666400 0.004529 0.042 Uiso 1 1 calc R U . . .
F1A F 0.1062(7) 0.4244(6) 0.5365(3) 0.085(3) Uani 0.598(13) 1 d D U P A 1
F2A F 0.1089(8) 0.5068(3) 0.4820(5) 0.095(4) Uani 0.598(13) 1 d D U P A 1
F3A F -0.0215(3) 0.3923(6) 0.4437(4) 0.118(5) Uani 0.598(13) 1 d D U P A 1
F1B F 0.0214(10) 0.4574(8) 0.4381(4) 0.079(4) Uani 0.402(13) 1 d D U P A 2
F2B F 0.0195(11) 0.3771(4) 0.4956(7) 0.088(5) Uani 0.402(13) 1 d D U P A 2
F3B F 0.1495(7) 0.4877(8) 0.5314(5) 0.116(6) Uani 0.402(13) 1 d D U P A 2
F4A F 0.4243(12) 0.5400(3) 0.4066(9) 0.140(4) Uani 0.67(3) 1 d D U P B 3
F5A F 0.3673(9) 0.4542(8) 0.3053(3) 0.121(4) Uani 0.67(3) 1 d D U P B 3
F6A F 0.4918(5) 0.4449(7) 0.3873(7) 0.082(3) Uani 0.67(3) 1 d D U P B 3
F4B F 0.3978(13) 0.5385(5) 0.3827(8) 0.059(4) Uani 0.33(3) 1 d D U P B 4
F5B F 0.3791(14) 0.4392(9) 0.3045(4) 0.076(4) Uani 0.33(3) 1 d D U P B 4
F6B F 0.4989(8) 0.4635(12) 0.4020(10) 0.080(5) Uani 0.33(3) 1 d D U P B 4
F72 F -0.12801(17) 0.17945(14) 0.12383(12) 0.0579(6) Uani 1 1 d D U . . .
F82 F 0.02591(19) 0.27438(12) 0.14336(11) 0.0525(6) Uani 1 1 d D U . . .
F92 F -0.0326(2) 0.17203(15) 0.05483(10) 0.0669(7) Uani 1 1 d D U . . .
F102 F 0.1288(2) -0.04385(15) 0.07669(13) 0.0844(9) Uani 1 1 d D U . . .
F112 F 0.2301(2) -0.03916(14) 0.17436(12) 0.0734(8) Uani 1 1 d D U . . .
F122 F 0.2917(2) 0.04312(14) 0.12484(13) 0.0694(7) Uani 1 1 d D U . . .
F13A F 0.2447(13) -0.0885(7) 0.3504(9) 0.110(5) Uani 0.41(3) 1 d D U P C 5
F14A F 0.4267(12) -0.0618(10) 0.3957(11) 0.074(5) Uani 0.41(3) 1 d D U P C 5
F15A F 0.3174(15) -0.0613(9) 0.4558(6) 0.074(3) Uani 0.41(3) 1 d D U P C 5
F13B F 0.2795(17) -0.0829(6) 0.3357(5) 0.136(5) Uani 0.59(3) 1 d D U P C 6
F14B F 0.4378(7) -0.0545(7) 0.4115(8) 0.058(2) Uani 0.59(3) 1 d D U P C 6
F15B F 0.2883(14) -0.0745(8) 0.4398(9) 0.111(4) Uani 0.59(3) 1 d D U P C 6
F162 F 0.67371(18) 0.22787(14) 0.50468(14) 0.0793(8) Uani 1 1 d D U . . .
F172 F 0.5937(2) 0.25433(18) 0.57800(12) 0.0947(10) Uani 1 1 d D U . . .
F182 F 0.59912(18) 0.31941(13) 0.50585(13) 0.0691(7) Uani 1 1 d D U . . .
F192 F 0.1235(2) 0.11449(16) 0.57948(11) 0.0723(7) Uani 1 1 d D U . . .
F202 F -0.0507(2) 0.0722(2) 0.56769(12) 0.1064(12) Uani 1 1 d D U . . .
F212 F 0.0355(3) 0.19712(18) 0.58630(12) 0.1013(11) Uani 1 1 d D U . . .
F22A F -0.3363(9) 0.0426(14) 0.3553(6) 0.097(4) Uani 0.54(4) 1 d D U P D 7
F23A F -0.2852(9) 0.0694(7) 0.2734(5) 0.058(3) Uani 0.54(4) 1 d D U P D 7
F24A F -0.2921(13) -0.0432(4) 0.2897(7) 0.079(3) Uani 0.54(4) 1 d D U P D 7
F22B F -0.3371(9) 0.0118(15) 0.3535(6) 0.088(4) Uani 0.46(4) 1 d D U P D 8
F23B F -0.2969(13) 0.0808(10) 0.2870(11) 0.094(5) Uani 0.46(4) 1 d D U P D 8
F24B F -0.2789(12) -0.0346(7) 0.2754(8) 0.074(4) Uani 0.46(4) 1 d D U P D 8
C12 C 0.1914(2) 0.27344(18) 0.38124(15) 0.0246(7) Uani 1 1 d . . . . .
C22 C 0.1323(3) 0.31053(19) 0.41759(15) 0.0282(7) Uani 1 1 d . . . . .
H22 H 0.072046 0.277381 0.427713 0.034 Uiso 1 1 calc R U . . .
C32 C 0.1578(3) 0.39334(19) 0.43945(15) 0.0312(7) Uani 1 1 d D . . . .
C42 C 0.2452(3) 0.4444(2) 0.42670(17) 0.0351(8) Uani 1 1 d . . . . .
H42 H 0.264652 0.501312 0.443184 0.042 Uiso 1 1 calc R U . . .
C52 C 0.3036(3) 0.40999(19) 0.38918(18) 0.0382(8) Uani 1 1 d D . . . .
C62 C 0.2769(3) 0.32633(18) 0.36634(17) 0.0321(8) Uani 1 1 d . . . . .
H62 H 0.317715 0.304543 0.339995 0.038 Uiso 1 1 calc R U . . .
C72 C 0.0886(3) 0.4288(2) 0.47581(17) 0.0458(9) Uani 1 1 d D . . . .
C82 C 0.3957(3) 0.4628(2) 0.3715(2) 0.0673(12) Uani 1 1 d D . . . .
C92 C 0.1347(2) 0.14428(17) 0.27380(15) 0.0216(6) Uani 1 1 d . . . . .
C102 C 0.0684(2) 0.17619(17) 0.23115(15) 0.0244(7) Uani 1 1 d . . . . .
H102 H 0.039027 0.214999 0.251237 0.029 Uiso 1 1 calc R U . . .
C112 C 0.0439(2) 0.15331(17) 0.16061(15) 0.0247(7) Uani 1 1 d D . . . .
C122 C 0.0828(3) 0.09643(18) 0.12889(15) 0.0261(7) Uani 1 1 d . . . . .
H122 H 0.065078 0.080064 0.080812 0.031 Uiso 1 1 calc R U . . .
C132 C 0.1488(3) 0.06357(17) 0.16935(15) 0.0255(7) Uani 1 1 d D . . . .
C142 C 0.1744(3) 0.08769(17) 0.23965(16) 0.0251(7) Uani 1 1 d . . . . .
H142 H 0.220928 0.064741 0.265767 0.030 Uiso 1 1 calc R U . . .
C152 C -0.0222(3) 0.19398(19) 0.12015(15) 0.0354(8) Uani 1 1 d D . . . .
C162 C 0.1981(3) 0.00545(19) 0.13660(16) 0.0385(8) Uani 1 1 d D . . . .
C172 C 0.2752(3) 0.15251(18) 0.39481(15) 0.0277(7) Uani 1 1 d . . . . .
C182 C 0.2640(3) 0.07097(19) 0.38649(16) 0.0324(8) Uani 1 1 d . . . . .
H182 H 0.191446 0.030863 0.361664 0.039 Uiso 1 1 calc R U . . .
C192 C 0.3554(3) 0.04703(18) 0.41334(17) 0.0402(9) Uani 1 1 d D . . . .
C202 C 0.4607(3) 0.1040(2) 0.45320(18) 0.0437(9) Uani 1 1 d . . . . .
H202 H 0.523390 0.087914 0.471759 0.052 Uiso 1 1 calc R U . . .
C212 C 0.4726(3) 0.18475(19) 0.46537(16) 0.0360(8) Uani 1 1 d D . . . .
C222 C 0.3826(3) 0.20878(19) 0.43617(16) 0.0306(7) Uani 1 1 d . . . . .
H222 H 0.394019 0.264762 0.444429 0.037 Uiso 1 1 calc R U . . .
C232 C 0.3378(3) -0.0412(2) 0.4011(2) 0.0650(12) Uani 1 1 d D . . . .
C242 C 0.5835(3) 0.2463(2) 0.51279(18) 0.0492(10) Uani 1 1 d D . . . .
C252 C 0.0586(3) 0.13279(17) 0.38112(15) 0.0264(7) Uani 1 1 d . . . . .
C262 C 0.0808(3) 0.13771(19) 0.45021(16) 0.0332(8) Uani 1 1 d . . . . .
H262 H 0.157704 0.159755 0.479708 0.040 Uiso 1 1 calc R U . . .
C272 C -0.0043(3) 0.1119(2) 0.47722(15) 0.0360(8) Uani 1 1 d D . . . .
C282 C -0.1174(3) 0.0785(2) 0.43616(16) 0.0351(8) Uani 1 1 d . . . . .
H282 H -0.176372 0.060950 0.454427 0.042 Uiso 1 1 calc R U . . .
C292 C -0.1421(2) 0.07148(19) 0.36756(16) 0.0339(8) Uani 1 1 d D . . . .
C302 C -0.0561(3) 0.09775(18) 0.34075(16) 0.0282(7) Uani 1 1 d . . . . .
H302 H -0.076092 0.091615 0.293377 0.034 Uiso 1 1 calc R U . . .
C312 C 0.0249(3) 0.1236(2) 0.55207(17) 0.0501(10) Uani 1 1 d D . . . .
C322 C -0.2637(3) 0.0344(2) 0.32183(17) 0.0533(10) Uani 1 1 d D . . . .
B12 B 0.1645(3) 0.1749(2) 0.35678(17) 0.0239(7) Uani 1 1 d . . . . .
C13 C 0.4742(4) 0.2936(3) 0.2526(3) 0.0699(13) Uani 1 1 d . . . . .
C23 C 0.4882(5) 0.2406(3) 0.2906(3) 0.0760(14) Uani 1 1 d . . . . .
H23 H 0.429648 0.190984 0.281695 0.091 Uiso 1 1 calc R U . . .
C33 C 0.5914(6) 0.2640(5) 0.3416(3) 0.122(2) Uani 1 1 d . . . . .
H33 H 0.602808 0.229870 0.368934 0.146 Uiso 1 1 calc R U . . .
C43 C 0.6804(6) 0.3360(6) 0.3551(3) 0.127(3) Uani 1 1 d . . . . .
H43 H 0.750797 0.350377 0.390538 0.152 Uiso 1 1 calc R U . . .
C53 C 0.6623(6) 0.3855(5) 0.3152(4) 0.121(2) Uani 1 1 d . . . . .
H53 H 0.720773 0.434737 0.323182 0.145 Uiso 1 1 calc R U . . .
C63 C 0.5581(5) 0.3631(3) 0.2631(3) 0.0853(17) Uani 1 1 d . . . . .
H63 H 0.546340 0.396599 0.235248 0.102 Uiso 1 1 calc R U . . .
C73 C 0.3668(5) 0.2725(3) 0.1987(3) 0.0890(16) Uani 1 1 d . . . . .
H73A H 0.315431 0.295574 0.216928 0.134 Uiso 1 1 calc R U . . .
H73B H 0.331702 0.213613 0.180815 0.134 Uiso 1 1 calc R U . . .
H73C H 0.380693 0.294014 0.162077 0.134 Uiso 1 1 calc R U . . .
C14 C 0.6329(3) 0.6706(3) 0.3373(2) 0.0591(11) Uani 1 1 d . . . . .
C24 C 0.6070(4) 0.7421(3) 0.3377(3) 0.0698(13) Uani 1 1 d . . . . .
H24 H 0.617839 0.779893 0.379705 0.084 Uiso 1 1 calc R U . . .
C34 C 0.5655(4) 0.7570(3) 0.2764(3) 0.0717(13) Uani 1 1 d . . . . .
H34 H 0.549104 0.805455 0.276653 0.086 Uiso 1 1 calc R U . . .
C44 C 0.5485(3) 0.7029(3) 0.2168(3) 0.0621(12) Uani 1 1 d . . . . .
H44 H 0.520599 0.713668 0.175255 0.075 Uiso 1 1 calc R U . . .
C54 C 0.5707(3) 0.6336(3) 0.2154(2) 0.0546(10) Uani 1 1 d . . . . .
H54 H 0.556812 0.595546 0.172908 0.066 Uiso 1 1 calc R U . . .
C64 C 0.6125(3) 0.6177(2) 0.2741(2) 0.0534(10) Uani 1 1 d . . . . .
H64 H 0.628313 0.568719 0.271888 0.064 Uiso 1 1 calc R U . . .
C74 C 0.6827(5) 0.6530(4) 0.4005(3) 0.106(2) Uani 1 1 d . . . . .
H74A H 0.651847 0.674340 0.435404 0.159 Uiso 1 1 calc R U . . .
H74B H 0.765832 0.678603 0.416642 0.159 Uiso 1 1 calc R U . . .
H74C H 0.663315 0.594521 0.391276 0.159 Uiso 1 1 calc R U . . .

loop_
_atom_site_aniso_label
_atom_site_aniso_U_11
_atom_site_aniso_U_22
_atom_site_aniso_U_33
_atom_site_aniso_U_23
_atom_site_aniso_U_13
_atom_site_aniso_U_12
Ti1 0.0156(3) 0.0222(3) 0.0202(3) 0.0093(2) 0.0056(2) 0.0065(2)
Cl11 0.0219(4) 0.0248(4) 0.0283(4) 0.0085(3) 0.0122(3) 0.0083(3)
Cl21 0.0278(4) 0.0327(4) 0.0322(4) 0.0124(3) 0.0148(4) 0.0157(3)
Cl31 0.0226(4) 0.0317(4) 0.0246(4) 0.0114(3) 0.0034(3) 0.0089(3)
P11 0.0144(4) 0.0279(4) 0.0351(5) 0.0155(4) 0.0022(4) 0.0040(3)
P21 0.0207(4) 0.0197(4) 0.0239(4) 0.0064(3) 0.0036(3) 0.0057(3)
O11 0.0183(10) 0.0237(11) 0.0239(11) 0.0106(9) 0.0087(9) 0.0076(9)
N11 0.0191(13) 0.0216(13) 0.0201(13) 0.0089(10) 0.0071(11) 0.0093(11)
N21 0.0184(13) 0.0197(13) 0.0192(13) 0.0059(10) 0.0068(11) 0.0073(10)
C11 0.0175(15) 0.0292(17) 0.0321(18) 0.0137(14) 0.0054(14) 0.0093(13)
C21 0.0211(16) 0.0217(15) 0.0222(16) 0.0052(13) 0.0061(13) 0.0093(13)
C31 0.0260(17) 0.0260(16) 0.0189(16) 0.0076(13) 0.0016(13) 0.0106(14)
C41 0.0316(18) 0.0230(16) 0.0191(16) 0.0097(13) 0.0068(14) 0.0094(14)
C51 0.0254(16) 0.0201(15) 0.0196(15) 0.0074(12) 0.0098(13) 0.0093(13)
C61 0.0185(15) 0.0198(15) 0.0203(16) 0.0047(12) 0.0083(13) 0.0081(12)
C71 0.0331(18) 0.0218(16) 0.0253(17) 0.0115(13) 0.0143(15) 0.0098(14)
C81 0.0275(17) 0.0188(15) 0.0244(17) 0.0066(13) 0.0116(14) 0.0041(13)
C91 0.0234(16) 0.0163(15) 0.0210(16) 0.0029(12) 0.0097(13) 0.0086(13)
C101 0.0195(15) 0.0241(16) 0.0229(16) 0.0060(13) 0.0038(13) 0.0074(13)
C111 0.039(2) 0.0263(18) 0.0306(19) 0.0070(15) -0.0130(16) 0.0063(16)
C121 0.057(3) 0.046(2) 0.0237(19) 0.0078(16) 0.0100(18) 0.0122(19)
C131 0.071(3) 0.033(2) 0.039(2) 0.0075(17) -0.020(2) 0.013(2)
C141 0.047(2) 0.0283(19) 0.048(2) 0.0077(17) -0.0123(19) 0.0069(17)
C151 0.0221(19) 0.062(3) 0.095(4) 0.056(3) 0.026(2) 0.0185(18)
C161 0.069(3) 0.073(3) 0.110(4) 0.065(3) 0.073(3) 0.047(3)
C171 0.023(2) 0.062(3) 0.105(4) 0.056(3) 0.011(2) 0.0013(19)
C181 0.024(2) 0.116(4) 0.204(6) 0.125(5) 0.046(3) 0.036(3)
C191 0.0203(16) 0.0270(17) 0.0291(18) 0.0079(14) 0.0037(14) 0.0060(13)
C201 0.032(2) 0.042(2) 0.050(2) 0.0200(18) -0.0024(18) 0.0164(17)
C211 0.0265(19) 0.039(2) 0.041(2) 0.0066(17) -0.0039(16) 0.0039(16)
C221 0.026(2) 0.072(3) 0.047(2) 0.016(2) 0.0115(18) 0.0160(19)
C231 0.0296(18) 0.0254(17) 0.0276(18) 0.0030(14) 0.0075(15) 0.0095(14)
C241 0.056(2) 0.036(2) 0.045(2) 0.0151(17) 0.028(2) 0.0185(18)
C251 0.039(2) 0.0303(19) 0.036(2) 0.0023(15) 0.0064(17) 0.0158(16)
C261 0.0301(19) 0.043(2) 0.041(2) -0.0017(17) 0.0127(17) 0.0148(17)
C271 0.0158(15) 0.0233(16) 0.0265(17) 0.0092(13) 0.0036(13) 0.0065(13)
C281 0.0181(15) 0.0247(16) 0.0305(17) 0.0115(14) 0.0087(14) 0.0074(13)
C291 0.0175(15) 0.0246(16) 0.0230(16) 0.0091(13) -0.0023(13) 0.0054(13)
C301 0.0200(16) 0.0327(18) 0.0311(18) 0.0128(15) 0.0051(14) 0.0091(14)
C311 0.036(2) 0.042(2) 0.0214(17) 0.0107(15) 0.0072(15) 0.0162(17)
C321 0.045(2) 0.032(2) 0.0271(19) -0.0004(15) -0.0003(17) 0.0138(17)
C331 0.0282(18) 0.0231(17) 0.037(2) 0.0116(15) -0.0051(16) 0.0016(14)
C341 0.0229(17) 0.0302(18) 0.0313(18) 0.0137(15) 0.0037(15) 0.0072(14)
C351 0.0218(16) 0.0186(15) 0.0292(17) 0.0086(13) 0.0046(14) 0.0092(13)
C361 0.0239(17) 0.0270(17) 0.0330(19) 0.0132(14) 0.0078(15) 0.0072(14)
C371 0.0210(17) 0.0262(17) 0.040(2) 0.0116(15) 0.0023(15) 0.0062(14)
C381 0.032(2) 0.043(2) 0.0279(19) 0.0092(16) -0.0026(16) 0.0166(17)
C391 0.041(2) 0.068(3) 0.035(2) 0.0255(19) 0.0175(18) 0.024(2)
C401 0.0274(18) 0.049(2) 0.035(2) 0.0160(17) 0.0143(16) 0.0162(17)
F1A 0.122(7) 0.137(7) 0.047(3) 0.038(4) 0.056(4) 0.087(6)
F2A 0.154(8) 0.066(3) 0.139(8) 0.049(4) 0.116(7) 0.073(4)
F3A 0.039(3) 0.156(8) 0.112(6) -0.048(6) 0.012(3) 0.046(4)
F1B 0.091(8) 0.136(11) 0.059(5) 0.044(6) 0.037(5) 0.095(8)
F2B 0.120(10) 0.071(5) 0.121(10) 0.034(6) 0.097(9) 0.051(6)
F3B 0.089(6) 0.127(10) 0.077(7) -0.063(7) 0.022(5) 0.035(6)
F4A 0.120(6) 0.023(3) 0.283(10) 0.005(4) 0.135(7) 0.003(3)
F5A 0.151(7) 0.123(7) 0.163(5) 0.112(5) 0.098(5) 0.064(5)
F6A 0.051(3) 0.044(4) 0.154(6) 0.007(4) 0.064(3) 0.010(2)
F4B 0.060(6) 0.038(5) 0.119(9) 0.044(5) 0.056(6) 0.036(5)
F5B 0.091(8) 0.040(6) 0.126(6) 0.032(6) 0.085(6) 0.018(6)
F6B 0.051(5) 0.048(8) 0.143(11) 0.022(8) 0.042(6) 0.013(5)
F72 0.0397(12) 0.0792(16) 0.0710(16) 0.0337(13) 0.0163(12) 0.0389(12)
F82 0.0712(15) 0.0448(13) 0.0514(13) 0.0258(10) 0.0150(12) 0.0309(11)
F92 0.106(2) 0.0971(18) 0.0235(11) 0.0216(11) 0.0183(12) 0.0750(16)
F102 0.0782(18) 0.0810(18) 0.0692(17) -0.0300(14) 0.0073(15) 0.0475(15)
F112 0.130(2) 0.0796(17) 0.0742(17) 0.0458(14) 0.0659(17) 0.0868(17)
F122 0.0700(16) 0.0767(17) 0.102(2) 0.0357(15) 0.0666(16) 0.0464(14)
F13A 0.091(7) 0.027(5) 0.138(7) 0.020(5) -0.068(6) 0.006(4)
F14A 0.087(6) 0.048(6) 0.074(10) 0.008(5) 0.007(5) 0.031(5)
F15A 0.030(6) 0.072(7) 0.125(7) 0.072(5) 0.006(5) 0.009(4)
F13B 0.156(8) 0.035(4) 0.122(5) -0.021(4) -0.083(5) 0.042(5)
F14B 0.074(4) 0.044(4) 0.057(5) 0.018(3) 0.007(3) 0.035(3)
F15B 0.059(7) 0.065(5) 0.234(9) 0.091(6) 0.051(7) 0.022(4)
F162 0.0285(13) 0.0671(16) 0.113(2) 0.0053(15) -0.0019(14) 0.0116(12)
F172 0.0603(17) 0.123(2) 0.0424(15) 0.0082(15) -0.0126(13) -0.0195(16)
F182 0.0417(13) 0.0410(13) 0.0876(18) 0.0055(12) -0.0128(13) -0.0006(11)
F192 0.0623(16) 0.118(2) 0.0334(13) 0.0337(13) 0.0078(12) 0.0247(15)
F202 0.0641(17) 0.179(3) 0.0441(15) 0.0556(18) 0.0113(14) -0.0217(18)
F212 0.171(3) 0.112(2) 0.0285(14) 0.0117(14) 0.0277(17) 0.072(2)
F22A 0.034(4) 0.197(10) 0.057(5) 0.033(5) 0.020(4) 0.034(5)
F23A 0.032(4) 0.089(5) 0.041(4) 0.022(3) -0.003(3) 0.015(3)
F24A 0.063(5) 0.067(4) 0.073(6) 0.032(4) -0.004(4) -0.017(3)
F22B 0.024(4) 0.157(10) 0.051(5) 0.037(5) 0.008(3) -0.021(5)
F23B 0.056(6) 0.129(8) 0.103(9) 0.067(7) 0.004(6) 0.037(6)
F24B 0.047(5) 0.084(5) 0.041(5) -0.002(4) 0.000(4) -0.024(4)
C12 0.0210(16) 0.0317(17) 0.0190(16) 0.0045(13) 0.0042(13) 0.0105(13)
C22 0.0278(17) 0.0350(18) 0.0231(17) 0.0078(14) 0.0082(14) 0.0136(15)
C32 0.0322(19) 0.0423(19) 0.0212(17) 0.0060(14) 0.0055(14) 0.0221(16)
C42 0.037(2) 0.0278(18) 0.036(2) 0.0024(15) 0.0036(16) 0.0178(15)
C52 0.036(2) 0.0275(17) 0.056(2) 0.0106(16) 0.0201(18) 0.0147(15)
C62 0.0311(18) 0.0291(17) 0.042(2) 0.0089(15) 0.0196(16) 0.0142(15)
C72 0.056(2) 0.049(2) 0.041(2) 0.0082(18) 0.0237(19) 0.031(2)
C82 0.064(3) 0.029(2) 0.123(4) 0.019(2) 0.053(3) 0.021(2)
C92 0.0197(15) 0.0210(15) 0.0265(16) 0.0084(12) 0.0109(13) 0.0066(13)
C102 0.0243(16) 0.0257(16) 0.0248(16) 0.0058(13) 0.0092(14) 0.0115(13)
C112 0.0235(16) 0.0290(17) 0.0245(16) 0.0092(13) 0.0087(14) 0.0121(14)
C122 0.0279(17) 0.0322(17) 0.0227(16) 0.0085(13) 0.0130(14) 0.0127(14)
C132 0.0268(17) 0.0263(16) 0.0308(17) 0.0095(13) 0.0170(14) 0.0130(14)
C142 0.0237(16) 0.0262(16) 0.0310(17) 0.0128(14) 0.0120(14) 0.0111(13)
C152 0.041(2) 0.047(2) 0.0248(18) 0.0107(16) 0.0103(16) 0.0267(17)
C162 0.048(2) 0.042(2) 0.038(2) 0.0147(17) 0.0217(18) 0.0256(18)
C172 0.0281(17) 0.0303(17) 0.0219(16) 0.0076(14) 0.0064(14) 0.0076(14)
C182 0.0289(18) 0.0280(17) 0.0318(19) 0.0112(14) -0.0009(15) 0.0045(14)
C192 0.040(2) 0.0328(18) 0.038(2) 0.0143(16) -0.0036(17) 0.0107(16)
C202 0.036(2) 0.043(2) 0.041(2) 0.0132(17) -0.0080(17) 0.0156(17)
C212 0.0285(18) 0.0356(19) 0.0341(19) 0.0094(15) 0.0000(15) 0.0060(15)
C222 0.0298(18) 0.0294(17) 0.0280(18) 0.0067(14) 0.0066(15) 0.0074(14)
C232 0.057(3) 0.040(2) 0.077(3) 0.020(2) -0.017(2) 0.017(2)
C242 0.034(2) 0.046(2) 0.050(2) 0.0094(19) -0.0026(19) 0.0072(18)
C252 0.0283(17) 0.0243(16) 0.0219(16) 0.0040(13) 0.0047(14) 0.0074(14)
C262 0.0266(18) 0.040(2) 0.0224(17) 0.0074(15) 0.0033(14) 0.0009(15)
C272 0.0348(19) 0.043(2) 0.0250(17) 0.0118(15) 0.0082(15) 0.0053(16)
C282 0.0289(18) 0.046(2) 0.0277(18) 0.0118(16) 0.0130(15) 0.0044(16)
C292 0.0260(17) 0.043(2) 0.0288(18) 0.0107(15) 0.0079(14) 0.0070(15)
C302 0.0281(17) 0.0358(18) 0.0205(16) 0.0100(14) 0.0073(14) 0.0101(15)
C312 0.039(2) 0.071(3) 0.030(2) 0.019(2) 0.0088(18) 0.001(2)
C322 0.031(2) 0.081(3) 0.041(2) 0.021(2) 0.0132(18) 0.006(2)
B12 0.0236(18) 0.0274(18) 0.0201(17) 0.0065(14) 0.0056(15) 0.0096(15)
C13 0.071(3) 0.079(3) 0.070(3) 0.014(3) 0.046(3) 0.027(3)
C23 0.087(4) 0.116(4) 0.069(3) 0.053(3) 0.058(3) 0.054(3)
C33 0.095(4) 0.218(8) 0.071(4) 0.029(5) 0.051(4) 0.071(5)
C43 0.069(4) 0.227(8) 0.066(4) -0.009(4) 0.028(4) 0.061(5)
C53 0.106(5) 0.170(7) 0.105(5) 0.004(4) 0.063(4) 0.080(5)
C63 0.081(3) 0.056(3) 0.136(5) 0.013(3) 0.080(3) 0.021(3)
C73 0.103(4) 0.107(4) 0.062(3) 0.020(3) 0.031(3) 0.044(3)
C14 0.038(2) 0.073(3) 0.055(3) 0.024(2) 0.012(2) 0.002(2)
C24 0.048(3) 0.058(3) 0.080(3) -0.008(2) 0.029(3) -0.003(2)
C34 0.042(3) 0.048(3) 0.115(4) 0.025(3) 0.017(3) 0.007(2)
C44 0.038(2) 0.063(3) 0.079(3) 0.034(2) 0.013(2) 0.003(2)
C54 0.032(2) 0.065(3) 0.063(3) 0.017(2) 0.020(2) 0.009(2)
C64 0.039(2) 0.050(2) 0.068(3) 0.016(2) 0.016(2) 0.0132(19)
C74 0.093(4) 0.130(5) 0.078(4) 0.045(4) 0.021(3) 0.005(4)

_geom_special_details            
;
 All esds (except the esd in the dihedral angle between two l.s. planes)
 are estimated using the full covariance matrix.  The cell esds are taken
 into account individually in the estimation of esds in distances, angles
 and torsion angles; correlations between esds in cell parameters are only
 used when they are defined by crystal symmetry.  An approximate (isotropic)
 treatment of cell esds is used for estimating esds involving l.s. planes.
;

loop_
_geom_bond_atom_site_label_1
_geom_bond_atom_site_label_2
_geom_bond_distance
_geom_bond_site_symmetry_2
_geom_bond_publ_flag
Ti1 O11 1.7945(19) . ?
Ti1 N11 2.174(2) . ?
Ti1 Cl31 2.2462(9) . ?
Ti1 N21 2.284(2) . ?
Ti1 Cl21 2.2906(9) . ?
Ti1 Cl11 2.3473(9) . ?
Ti1 C61 2.710(3) . ?
P11 C11 1.839(3) . ?
P11 C111 1.868(4) . ?
P11 C151 1.872(4) . ?
P11 C271 1.904(3) . ?
P21 C101 1.872(3) . ?
P21 C231 1.881(3) . ?
P21 C191 1.888(3) . ?
O11 C271 1.414(3) . ?
N11 C21 1.317(3) . ?
N11 C61 1.345(3) . ?
N21 C91 1.327(3) . ?
N21 C61 1.356(3) . ?
C11 C21 1.510(4) . ?
C11 H11A 0.9900 . ?
C11 H11B 0.9900 . ?
C21 C31 1.413(4) . ?
C31 C41 1.370(4) . ?
C31 H31 0.9500 . ?
C41 C51 1.407(4) . ?
C41 H41 0.9500 . ?
C51 C61 1.401(4) . ?
C51 C71 1.421(4) . ?
C71 C81 1.364(4) . ?
C71 H71 0.9500 . ?
C81 C91 1.429(4) . ?
C81 H81 0.9500 . ?
C91 C101 1.490(4) . ?
C101 H10A 0.9900 . ?
C101 H10B 0.9900 . ?
C111 C121 1.535(5) . ?
C111 C131 1.545(4) . ?
C111 C141 1.545(4) . ?
C121 H12A 0.9800 . ?
C121 H12B 0.9800 . ?
C121 H12C 0.9800 . ?
C131 H13A 0.9800 . ?
C131 H13B 0.9800 . ?
C131 H13C 0.9800 . ?
C141 H14A 0.9800 . ?
C141 H14B 0.9800 . ?
C141 H14C 0.9800 . ?
C151 C171 1.540(5) . ?
C151 C161 1.541(6) . ?
C151 C181 1.552(5) . ?
C161 H16A 0.9800 . ?
C161 H16B 0.9800 . ?
C161 H16C 0.9800 . ?
C171 H17A 0.9800 . ?
C171 H17B 0.9800 . ?
C171 H17C 0.9800 . ?
C181 H18A 0.9800 . ?
C181 H18B 0.9800 . ?
C181 H18C 0.9800 . ?
C191 C201 1.526(4) . ?
C191 C221 1.536(5) . ?
C191 C211 1.540(4) . ?
C201 H20A 0.9800 . ?
C201 H20B 0.9800 . ?
C201 H20C 0.9800 . ?
C211 H21A 0.9800 . ?
C211 H21B 0.9800 . ?
C211 H21C 0.9800 . ?
C221 H22A 0.9800 . ?
C221 H22B 0.9800 . ?
C221 H22C 0.9800 . ?
C231 C241 1.531(4) . ?
C231 C251 1.532(4) . ?
C231 C261 1.538(4) . ?
C241 H24A 0.9800 . ?
C241 H24B 0.9800 . ?
C241 H24C 0.9800 . ?
C251 H25A 0.9800 . ?
C251 H25B 0.9800 . ?
C251 H25C 0.9800 . ?
C261 H26A 0.9800 . ?
C261 H26B 0.9800 . ?
C261 H26C 0.9800 . ?
C271 C281 1.562(4) . ?
C271 H271 1.0000 . ?
C281 C291 1.528(4) . ?
C281 C351 1.532(4) . ?
C281 H281 1.0000 . ?
C291 C341 1.394(4) . ?
C291 C301 1.396(4) . ?
C301 C311 1.382(4) . ?
C301 H301 0.9500 . ?
C311 C321 1.385(4) . ?
C311 H311 0.9500 . ?
C321 C331 1.375(5) . ?
C321 H321 0.9500 . ?
C331 C341 1.391(5) . ?
C331 H331 0.9500 . ?
C341 H341 0.9500 . ?
C351 C401 1.384(4) . ?
C351 C361 1.393(4) . ?
C361 C371 1.378(4) . ?
C361 H361 0.9500 . ?
C371 C381 1.366(5) . ?
C371 H371 0.9500 . ?
C381 C391 1.381(5) . ?
C381 H381 0.9500 . ?
C391 C401 1.379(5) . ?
C391 H391 0.9500 . ?
C401 H401 0.9500 . ?
F1A C72 1.279(4) . ?
F2A C72 1.330(4) . ?
F3A C72 1.315(5) . ?
F1B C72 1.313(5) . ?
F2B C72 1.328(5) . ?
F3B C72 1.300(5) . ?
F4A C82 1.330(5) . ?
F5A C82 1.327(6) . ?
F6A C82 1.337(5) . ?
F4B C82 1.325(6) . ?
F5B C82 1.340(6) . ?
F6B C82 1.317(6) . ?
F72 C152 1.342(3) . ?
F82 C152 1.338(3) . ?
F92 C152 1.322(3) . ?
F102 C162 1.314(3) . ?
F112 C162 1.325(3) . ?
F122 C162 1.331(3) . ?
F13A C232 1.318(6) . ?
F14A C232 1.315(6) . ?
F15A C232 1.360(6) . ?
F13B C232 1.336(6) . ?
F14B C232 1.341(6) . ?
F15B C232 1.315(6) . ?
F162 C242 1.327(4) . ?
F172 C242 1.334(4) . ?
F182 C242 1.328(4) . ?
F192 C312 1.324(4) . ?
F202 C312 1.319(4) . ?
F212 C312 1.318(4) . ?
F22A C322 1.328(6) . ?
F23A C322 1.332(6) . ?
F24A C322 1.320(6) . ?
F22B C322 1.324(6) . ?
F23B C322 1.318(6) . ?
F24B C322 1.339(6) . ?
C12 C22 1.399(4) . ?
C12 C62 1.406(4) . ?
C12 B12 1.651(4) . ?
C22 C32 1.384(4) . ?
C22 H22 0.9500 . ?
C32 C42 1.380(5) . ?
C32 C72 1.492(4) . ?
C42 C52 1.384(5) . ?
C42 H42 0.9500 . ?
C52 C62 1.397(4) . ?
C52 C82 1.497(4) . ?
C62 H62 0.9500 . ?
C92 C142 1.401(4) . ?
C92 C102 1.407(4) . ?
C92 B12 1.642(4) . ?
C102 C112 1.396(4) . ?
C102 H102 0.9500 . ?
C112 C122 1.375(4) . ?
C112 C152 1.496(4) . ?
C122 C132 1.391(4) . ?
C122 H122 0.9500 . ?
C132 C142 1.389(4) . ?
C132 C162 1.494(4) . ?
C142 H142 0.9500 . ?
C172 C222 1.404(4) . ?
C172 C182 1.405(4) . ?
C172 B12 1.646(5) . ?
C182 C192 1.389(4) . ?
C182 H182 0.9500 . ?
C192 C202 1.385(5) . ?
C192 C232 1.499(4) . ?
C202 C212 1.381(5) . ?
C202 H202 0.9500 . ?
C212 C222 1.390(4) . ?
C212 C242 1.495(4) . ?
C222 H222 0.9500 . ?
C252 C302 1.395(4) . ?
C252 C262 1.405(4) . ?
C252 B12 1.638(5) . ?
C262 C272 1.382(4) . ?
C262 H262 0.9500 . ?
C272 C282 1.383(4) . ?
C272 C312 1.496(4) . ?
C282 C292 1.385(4) . ?
C282 H282 0.9500 . ?
C292 C302 1.391(4) . ?
C292 C322 1.497(4) . ?
C302 H302 0.9500 . ?
C13 C63 1.352(6) . ?
C13 C23 1.401(6) . ?
C13 C73 1.450(7) . ?
C23 C33 1.377(8) . ?
C23 H23 0.9500 . ?
C33 C43 1.403(9) . ?
C33 H33 0.9500 . ?
C43 C53 1.384(9) . ?
C43 H43 0.9500 . ?
C53 C63 1.400(8) . ?
C53 H53 0.9500 . ?
C63 H63 0.9500 . ?
C73 H73A 0.9800 . ?
C73 H73B 0.9800 . ?
C73 H73C 0.9800 . ?
C14 C64 1.384(6) . ?
C14 C24 1.412(6) . ?
C14 C74 1.478(6) . ?
C24 C34 1.394(6) . ?
C24 H24 0.9500 . ?
C34 C44 1.348(6) . ?
C34 H34 0.9500 . ?
C44 C54 1.348(6) . ?
C44 H44 0.9500 . ?
C54 C64 1.356(6) . ?
C54 H54 0.9500 . ?
C64 H64 0.9500 . ?
C74 H74A 0.9800 . ?
C74 H74B 0.9800 . ?
C74 H74C 0.9800 . ?

loop_
_geom_angle_atom_site_label_1
_geom_angle_atom_site_label_2
_geom_angle_atom_site_label_3
_geom_angle
_geom_angle_site_symmetry_1
_geom_angle_site_symmetry_3
_geom_angle_publ_flag
O11 Ti1 N11 89.67(9) . . ?
O11 Ti1 Cl31 110.38(7) . . ?
N11 Ti1 Cl31 159.95(7) . . ?
O11 Ti1 N21 147.93(9) . . ?
N11 Ti1 N21 59.40(8) . . ?
Cl31 Ti1 N21 100.73(6) . . ?
O11 Ti1 Cl21 96.42(7) . . ?
N11 Ti1 Cl21 83.40(7) . . ?
Cl31 Ti1 Cl21 94.17(3) . . ?
N21 Ti1 Cl21 88.70(6) . . ?
O11 Ti1 Cl11 90.48(7) . . ?
N11 Ti1 Cl11 84.31(7) . . ?
Cl31 Ti1 Cl11 94.97(3) . . ?
N21 Ti1 Cl11 79.01(6) . . ?
Cl21 Ti1 Cl11 165.86(3) . . ?
O11 Ti1 C61 118.52(9) . . ?
N11 Ti1 C61 29.44(8) . . ?
Cl31 Ti1 C61 130.72(6) . . ?
N21 Ti1 C61 29.99(8) . . ?
Cl21 Ti1 C61 86.46(6) . . ?
Cl11 Ti1 C61 79.41(6) . . ?
C11 P11 C111 106.39(14) . . ?
C11 P11 C151 100.30(16) . . ?
C111 P11 C151 118.79(19) . . ?
C11 P11 C271 108.28(13) . . ?
C111 P11 C271 110.58(15) . . ?
C151 P11 C271 111.42(15) . . ?
C101 P21 C231 102.34(13) . . ?
C101 P21 C191 97.92(13) . . ?
C231 P21 C191 111.23(14) . . ?
C271 O11 Ti1 137.72(18) . . ?
C21 N11 C61 120.0(2) . . ?
C21 N11 Ti1 142.05(19) . . ?
C61 N11 Ti1 97.96(17) . . ?
C91 N21 C61 118.3(2) . . ?
C91 N21 Ti1 148.82(19) . . ?
C61 N21 Ti1 92.67(16) . . ?
C21 C11 P11 124.1(2) . . ?
C21 C11 H11A 106.3 . . ?
P11 C11 H11A 106.3 . . ?
C21 C11 H11B 106.3 . . ?
P11 C11 H11B 106.3 . . ?
H11A C11 H11B 106.4 . . ?
N11 C21 C31 119.9(3) . . ?
N11 C21 C11 115.8(2) . . ?
C31 C21 C11 123.6(3) . . ?
C41 C31 C21 120.3(3) . . ?
C41 C31 H31 119.8 . . ?
C21 C31 H31 119.8 . . ?
C31 C41 C51 120.2(3) . . ?
C31 C41 H41 119.9 . . ?
C51 C41 H41 119.9 . . ?
C61 C51 C41 115.3(3) . . ?
C61 C51 C71 115.0(3) . . ?
C41 C51 C71 129.6(3) . . ?
N11 C61 N21 109.9(2) . . ?
N11 C61 C51 124.2(3) . . ?
N21 C61 C51 126.0(2) . . ?
N11 C61 Ti1 52.61(14) . . ?
N21 C61 Ti1 57.33(13) . . ?
C51 C61 Ti1 176.4(2) . . ?
C81 C71 C51 119.2(3) . . ?
C81 C71 H71 120.4 . . ?
C51 C71 H71 120.4 . . ?
C71 C81 C91 121.7(3) . . ?
C71 C81 H81 119.2 . . ?
C91 C81 H81 119.2 . . ?
N21 C91 C81 119.8(3) . . ?
N21 C91 C101 118.2(2) . . ?
C81 C91 C101 121.9(2) . . ?
C91 C101 P21 114.5(2) . . ?
C91 C101 H10A 108.6 . . ?
P21 C101 H10A 108.6 . . ?
C91 C101 H10B 108.6 . . ?
P21 C101 H10B 108.6 . . ?
H10A C101 H10B 107.6 . . ?
C121 C111 C131 108.8(3) . . ?
C121 C111 C141 109.8(3) . . ?
C131 C111 C141 107.9(3) . . ?
C121 C111 P11 108.4(2) . . ?
C131 C111 P11 109.1(3) . . ?
C141 C111 P11 112.8(2) . . ?
C111 C121 H12A 109.5 . . ?
C111 C121 H12B 109.5 . . ?
H12A C121 H12B 109.5 . . ?
C111 C121 H12C 109.5 . . ?
H12A C121 H12C 109.5 . . ?
H12B C121 H12C 109.5 . . ?
C111 C131 H13A 109.5 . . ?
C111 C131 H13B 109.5 . . ?
H13A C131 H13B 109.5 . . ?
C111 C131 H13C 109.5 . . ?
H13A C131 H13C 109.5 . . ?
H13B C131 H13C 109.5 . . ?
C111 C141 H14A 109.5 . . ?
C111 C141 H14B 109.5 . . ?
H14A C141 H14B 109.5 . . ?
C111 C141 H14C 109.5 . . ?
H14A C141 H14C 109.5 . . ?
H14B C141 H14C 109.5 . . ?
C171 C151 C161 109.7(3) . . ?
C171 C151 C181 108.2(3) . . ?
C161 C151 C181 108.8(4) . . ?
C171 C151 P11 113.1(3) . . ?
C161 C151 P11 106.5(2) . . ?
C181 C151 P11 110.6(3) . . ?
C151 C161 H16A 109.5 . . ?
C151 C161 H16B 109.5 . . ?
H16A C161 H16B 109.5 . . ?
C151 C161 H16C 109.5 . . ?
H16A C161 H16C 109.5 . . ?
H16B C161 H16C 109.5 . . ?
C151 C171 H17A 109.5 . . ?
C151 C171 H17B 109.5 . . ?
H17A C171 H17B 109.5 . . ?
C151 C171 H17C 109.5 . . ?
H17A C171 H17C 109.5 . . ?
H17B C171 H17C 109.5 . . ?
C151 C181 H18A 109.5 . . ?
C151 C181 H18B 109.5 . . ?
H18A C181 H18B 109.5 . . ?
C151 C181 H18C 109.5 . . ?
H18A C181 H18C 109.5 . . ?
H18B C181 H18C 109.5 . . ?
C201 C191 C221 108.5(3) . . ?
C201 C191 C211 109.8(3) . . ?
C221 C191 C211 106.9(3) . . ?
C201 C191 P21 116.5(2) . . ?
C221 C191 P21 104.9(2) . . ?
C211 C191 P21 109.8(2) . . ?
C191 C201 H20A 109.5 . . ?
C191 C201 H20B 109.5 . . ?
H20A C201 H20B 109.5 . . ?
C191 C201 H20C 109.5 . . ?
H20A C201 H20C 109.5 . . ?
H20B C201 H20C 109.5 . . ?
C191 C211 H21A 109.5 . . ?
C191 C211 H21B 109.5 . . ?
H21A C211 H21B 109.5 . . ?
C191 C211 H21C 109.5 . . ?
H21A C211 H21C 109.5 . . ?
H21B C211 H21C 109.5 . . ?
C191 C221 H22A 109.5 . . ?
C191 C221 H22B 109.5 . . ?
H22A C221 H22B 109.5 . . ?
C191 C221 H22C 109.5 . . ?
H22A C221 H22C 109.5 . . ?
H22B C221 H22C 109.5 . . ?
C241 C231 C251 110.4(3) . . ?
C241 C231 C261 108.7(3) . . ?
C251 C231 C261 106.8(3) . . ?
C241 C231 P21 117.3(2) . . ?
C251 C231 P21 107.3(2) . . ?
C261 C231 P21 105.9(2) . . ?
C231 C241 H24A 109.5 . . ?
C231 C241 H24B 109.5 . . ?
H24A C241 H24B 109.5 . . ?
C231 C241 H24C 109.5 . . ?
H24A C241 H24C 109.5 . . ?
H24B C241 H24C 109.5 . . ?
C231 C251 H25A 109.5 . . ?
C231 C251 H25B 109.5 . . ?
H25A C251 H25B 109.5 . . ?
C231 C251 H25C 109.5 . . ?
H25A C251 H25C 109.5 . . ?
H25B C251 H25C 109.5 . . ?
C231 C261 H26A 109.5 . . ?
C231 C261 H26B 109.5 . . ?
H26A C261 H26B 109.5 . . ?
C231 C261 H26C 109.5 . . ?
H26A C261 H26C 109.5 . . ?
H26B C261 H26C 109.5 . . ?
O11 C271 C281 111.3(2) . . ?
O11 C271 P11 107.54(18) . . ?
C281 C271 P11 116.97(19) . . ?
O11 C271 H271 106.8 . . ?
C281 C271 H271 106.8 . . ?
P11 C271 H271 106.8 . . ?
C291 C281 C351 109.7(2) . . ?
C291 C281 C271 112.0(2) . . ?
C351 C281 C271 113.0(2) . . ?
C291 C281 H281 107.3 . . ?
C351 C281 H281 107.3 . . ?
C271 C281 H281 107.3 . . ?
C341 C291 C301 118.2(3) . . ?
C341 C291 C281 119.4(3) . . ?
C301 C291 C281 122.3(3) . . ?
C311 C301 C291 120.9(3) . . ?
C311 C301 H301 119.5 . . ?
C291 C301 H301 119.5 . . ?
C301 C311 C321 120.3(3) . . ?
C301 C311 H311 119.9 . . ?
C321 C311 H311 119.9 . . ?
C331 C321 C311 119.5(3) . . ?
C331 C321 H321 120.2 . . ?
C311 C321 H321 120.2 . . ?
C321 C331 C341 120.5(3) . . ?
C321 C331 H331 119.7 . . ?
C341 C331 H331 119.7 . . ?
C331 C341 C291 120.5(3) . . ?
C331 C341 H341 119.8 . . ?
C291 C341 H341 119.8 . . ?
C401 C351 C361 118.0(3) . . ?
C401 C351 C281 118.3(3) . . ?
C361 C351 C281 123.5(3) . . ?
C371 C361 C351 120.7(3) . . ?
C371 C361 H361 119.6 . . ?
C351 C361 H361 119.6 . . ?
C381 C371 C361 120.4(3) . . ?
C381 C371 H371 119.8 . . ?
C361 C371 H371 119.8 . . ?
C371 C381 C391 119.8(3) . . ?
C371 C381 H381 120.1 . . ?
C391 C381 H381 120.1 . . ?
C401 C391 C381 120.0(3) . . ?
C401 C391 H391 120.0 . . ?
C381 C391 H391 120.0 . . ?
C391 C401 C351 121.1(3) . . ?
C391 C401 H401 119.5 . . ?
C351 C401 H401 119.5 . . ?
C22 C12 C62 115.1(3) . . ?
C22 C12 B12 123.4(3) . . ?
C62 C12 B12 121.4(3) . . ?
C32 C22 C12 122.9(3) . . ?
C32 C22 H22 118.5 . . ?
C12 C22 H22 118.5 . . ?
C42 C32 C22 120.9(3) . . ?
C42 C32 C72 118.9(3) . . ?
C22 C32 C72 120.2(3) . . ?
C32 C42 C52 117.9(3) . . ?
C32 C42 H42 121.0 . . ?
C52 C42 H42 121.0 . . ?
C42 C52 C62 121.1(3) . . ?
C42 C52 C82 119.8(3) . . ?
C62 C52 C82 119.1(3) . . ?
C52 C62 C12 121.9(3) . . ?
C52 C62 H62 119.1 . . ?
C12 C62 H62 119.1 . . ?
F3B C72 F1B 106.2(6) . . ?
F1A C72 F3A 106.2(5) . . ?
F3B C72 F2B 104.1(6) . . ?
F1B C72 F2B 104.8(6) . . ?
F1A C72 F2A 105.3(4) . . ?
F3A C72 F2A 106.5(5) . . ?
F1A C72 C32 113.8(3) . . ?
F3B C72 C32 113.7(4) . . ?
F1B C72 C32 112.6(4) . . ?
F3A C72 C32 111.6(3) . . ?
F2B C72 C32 114.4(4) . . ?
F2A C72 C32 112.9(3) . . ?
F6B C82 F4B 108.2(8) . . ?
F5A C82 F4A 109.8(7) . . ?
F5A C82 F6A 105.6(6) . . ?
F4A C82 F6A 105.5(6) . . ?
F6B C82 F5B 106.2(9) . . ?
F4B C82 F5B 102.1(7) . . ?
F6B C82 C52 113.9(8) . . ?
F4B C82 C52 114.0(7) . . ?
F5A C82 C52 112.5(5) . . ?
F4A C82 C52 111.5(5) . . ?
F6A C82 C52 111.7(5) . . ?
F5B C82 C52 111.5(6) . . ?
C142 C92 C102 114.5(3) . . ?
C142 C92 B12 124.3(3) . . ?
C102 C92 B12 121.2(3) . . ?
C112 C102 C92 122.9(3) . . ?
C112 C102 H102 118.6 . . ?
C92 C102 H102 118.6 . . ?
C122 C112 C102 120.9(3) . . ?
C122 C112 C152 120.4(3) . . ?
C102 C112 C152 118.7(3) . . ?
C112 C122 C132 118.0(3) . . ?
C112 C122 H122 121.0 . . ?
C132 C122 H122 121.0 . . ?
C142 C132 C122 120.7(3) . . ?
C142 C132 C162 120.2(3) . . ?
C122 C132 C162 119.0(3) . . ?
C132 C142 C92 123.1(3) . . ?
C132 C142 H142 118.5 . . ?
C92 C142 H142 118.5 . . ?
F92 C152 F82 106.7(3) . . ?
F92 C152 F72 107.1(3) . . ?
F82 C152 F72 105.0(2) . . ?
F92 C152 C112 113.3(3) . . ?
F82 C152 C112 112.0(2) . . ?
F72 C152 C112 112.2(3) . . ?
F102 C162 F112 107.6(3) . . ?
F102 C162 F122 104.7(3) . . ?
F112 C162 F122 104.9(3) . . ?
F102 C162 C132 113.3(3) . . ?
F112 C162 C132 113.7(3) . . ?
F122 C162 C132 111.9(3) . . ?
C222 C172 C182 115.8(3) . . ?
C222 C172 B12 125.3(3) . . ?
C182 C172 B12 118.9(3) . . ?
C192 C182 C172 122.2(3) . . ?
C192 C182 H182 118.9 . . ?
C172 C182 H182 118.9 . . ?
C202 C192 C182 120.4(3) . . ?
C202 C192 C232 120.2(3) . . ?
C182 C192 C232 119.3(3) . . ?
C212 C202 C192 118.6(3) . . ?
C212 C202 H202 120.7 . . ?
C192 C202 H202 120.7 . . ?
C202 C212 C222 121.0(3) . . ?
C202 C212 C242 118.6(3) . . ?
C222 C212 C242 120.3(3) . . ?
C212 C222 C172 121.8(3) . . ?
C212 C222 H222 119.1 . . ?
C172 C222 H222 119.1 . . ?
F14A C232 F13A 111.0(8) . . ?
F15B C232 F13B 109.2(7) . . ?
F15B C232 F14B 105.9(6) . . ?
F13B C232 F14B 103.9(7) . . ?
F14A C232 F15A 105.3(8) . . ?
F13A C232 F15A 102.8(8) . . ?
F14A C232 C192 114.7(8) . . ?
F15B C232 C192 115.3(7) . . ?
F13A C232 C192 113.7(7) . . ?
F13B C232 C192 110.9(6) . . ?
F14B C232 C192 110.9(6) . . ?
F15A C232 C192 108.2(7) . . ?
F162 C242 F182 105.5(3) . . ?
F162 C242 F172 105.1(3) . . ?
F182 C242 F172 106.6(3) . . ?
F162 C242 C212 113.2(3) . . ?
F182 C242 C212 113.5(3) . . ?
F172 C242 C212 112.3(3) . . ?
C302 C252 C262 115.1(3) . . ?
C302 C252 B12 126.1(3) . . ?
C262 C252 B12 118.5(3) . . ?
C272 C262 C252 123.0(3) . . ?
C272 C262 H262 118.5 . . ?
C252 C262 H262 118.5 . . ?
C262 C272 C282 120.6(3) . . ?
C262 C272 C312 120.1(3) . . ?
C282 C272 C312 119.2(3) . . ?
C272 C282 C292 117.8(3) . . ?
C272 C282 H282 121.1 . . ?
C292 C282 H282 121.1 . . ?
C282 C292 C302 121.2(3) . . ?
C282 C292 C322 118.9(3) . . ?
C302 C292 C322 119.9(3) . . ?
C292 C302 C252 122.2(3) . . ?
C292 C302 H302 118.9 . . ?
C252 C302 H302 118.9 . . ?
F212 C312 F202 107.8(3) . . ?
F212 C312 F192 105.0(3) . . ?
F202 C312 F192 104.9(3) . . ?
F212 C312 C272 111.8(3) . . ?
F202 C312 C272 113.4(3) . . ?
F192 C312 C272 113.4(3) . . ?
F23B C322 F22B 109.2(8) . . ?
F24A C322 F22A 107.8(7) . . ?
F24A C322 F23A 105.9(6) . . ?
F22A C322 F23A 105.7(7) . . ?
F23B C322 F24B 105.8(7) . . ?
F22B C322 F24B 103.4(7) . . ?
F23B C322 C292 113.1(7) . . ?
F24A C322 C292 113.2(7) . . ?
F22B C322 C292 113.9(6) . . ?
F22A C322 C292 112.2(6) . . ?
F23A C322 C292 111.6(5) . . ?
F24B C322 C292 110.7(6) . . ?
C252 B12 C92 112.7(2) . . ?
C252 B12 C172 107.2(2) . . ?
C92 B12 C172 110.3(3) . . ?
C252 B12 C12 107.9(2) . . ?
C92 B12 C12 108.2(2) . . ?
C172 B12 C12 110.6(2) . . ?
C63 C13 C23 122.5(6) . . ?
C63 C13 C73 118.6(5) . . ?
C23 C13 C73 118.9(5) . . ?
C33 C23 C13 116.5(6) . . ?
C33 C23 H23 121.8 . . ?
C13 C23 H23 121.8 . . ?
C23 C33 C43 123.1(7) . . ?
C23 C33 H33 118.4 . . ?
C43 C33 H33 118.4 . . ?
C53 C43 C33 117.8(7) . . ?
C53 C43 H43 121.1 . . ?
C33 C43 H43 121.1 . . ?
C43 C53 C63 120.2(8) . . ?
C43 C53 H53 119.9 . . ?
C63 C53 H53 119.9 . . ?
C13 C63 C53 119.9(6) . . ?
C13 C63 H63 120.1 . . ?
C53 C63 H63 120.1 . . ?
C13 C73 H73A 109.5 . . ?
C13 C73 H73B 109.5 . . ?
H73A C73 H73B 109.5 . . ?
C13 C73 H73C 109.5 . . ?
H73A C73 H73C 109.5 . . ?
H73B C73 H73C 109.5 . . ?
C64 C14 C24 116.7(4) . . ?
C64 C14 C74 120.7(5) . . ?
C24 C14 C74 122.5(5) . . ?
C34 C24 C14 119.8(4) . . ?
C34 C24 H24 120.1 . . ?
C14 C24 H24 120.1 . . ?
C44 C34 C24 120.2(5) . . ?
C44 C34 H34 119.9 . . ?
C24 C34 H34 119.9 . . ?
C34 C44 C54 120.8(5) . . ?
C34 C44 H44 119.6 . . ?
C54 C44 H44 119.6 . . ?
C44 C54 C64 120.5(4) . . ?
C44 C54 H54 119.7 . . ?
C64 C54 H54 119.7 . . ?
C54 C64 C14 122.0(4) . . ?
C54 C64 H64 119.0 . . ?
C14 C64 H64 119.0 . . ?
C14 C74 H74A 109.5 . . ?
C14 C74 H74B 109.5 . . ?
H74A C74 H74B 109.5 . . ?
C14 C74 H74C 109.5 . . ?
H74A C74 H74C 109.5 . . ?
H74B C74 H74C 109.5 . . ?

loop_
_geom_torsion_atom_site_label_1
_geom_torsion_atom_site_label_2
_geom_torsion_atom_site_label_3
_geom_torsion_atom_site_label_4
_geom_torsion
_geom_torsion_site_symmetry_1
_geom_torsion_site_symmetry_2
_geom_torsion_site_symmetry_3
_geom_torsion_site_symmetry_4
_geom_torsion_publ_flag
N11 Ti1 O11 C271 -64.2(3) . . . . ?
Cl31 Ti1 O11 C271 115.6(2) . . . . ?
N21 Ti1 O11 C271 -49.6(3) . . . . ?
Cl21 Ti1 O11 C271 -147.5(2) . . . . ?
Cl11 Ti1 O11 C271 20.2(2) . . . . ?
C61 Ti1 O11 C271 -58.0(3) . . . . ?
C111 P11 C11 C21 63.8(3) . . . . ?
C151 P11 C11 C21 -171.9(3) . . . . ?
C271 P11 C11 C21 -55.1(3) . . . . ?
C61 N11 C21 C31 -3.5(4) . . . . ?
Ti1 N11 C21 C31 179.0(2) . . . . ?
C61 N11 C21 C11 167.1(3) . . . . ?
Ti1 N11 C21 C11 -10.4(5) . . . . ?
P11 C11 C21 N11 72.1(3) . . . . ?
P11 C11 C21 C31 -117.7(3) . . . . ?
N11 C21 C31 C41 0.9(4) . . . . ?
C11 C21 C31 C41 -168.9(3) . . . . ?
C21 C31 C41 C51 1.8(5) . . . . ?
C31 C41 C51 C61 -1.8(4) . . . . ?
C31 C41 C51 C71 177.3(3) . . . . ?
C21 N11 C61 N21 -175.2(2) . . . . ?
Ti1 N11 C61 N21 3.2(2) . . . . ?
C21 N11 C61 C51 3.6(4) . . . . ?
Ti1 N11 C61 C51 -177.9(2) . . . . ?
C21 N11 C61 Ti1 -178.4(3) . . . . ?
C91 N21 C61 N11 -179.1(2) . . . . ?
Ti1 N21 C61 N11 -3.0(2) . . . . ?
C91 N21 C61 C51 2.1(4) . . . . ?
Ti1 N21 C61 C51 178.2(3) . . . . ?
C91 N21 C61 Ti1 -176.1(3) . . . . ?
C41 C51 C61 N11 -0.9(4) . . . . ?
C71 C51 C61 N11 179.9(3) . . . . ?
C41 C51 C61 N21 177.8(3) . . . . ?
C71 C51 C61 N21 -1.5(4) . . . . ?
C61 C51 C71 C81 -0.1(4) . . . . ?
C41 C51 C71 C81 -179.1(3) . . . . ?
C51 C71 C81 C91 0.8(4) . . . . ?
C61 N21 C91 C81 -1.2(4) . . . . ?
Ti1 N21 C91 C81 -173.5(3) . . . . ?
C61 N21 C91 C101 177.4(2) . . . . ?
Ti1 N21 C91 C101 5.1(5) . . . . ?
C71 C81 C91 N21 -0.2(4) . . . . ?
C71 C81 C91 C101 -178.8(3) . . . . ?
N21 C91 C101 P21 132.5(2) . . . . ?
C81 C91 C101 P21 -49.0(3) . . . . ?
C231 P21 C101 C91 -84.5(2) . . . . ?
C191 P21 C101 C91 161.6(2) . . . . ?
C11 P11 C111 C121 -77.6(2) . . . . ?
C151 P11 C111 C121 170.4(2) . . . . ?
C271 P11 C111 C121 39.8(3) . . . . ?
C11 P11 C111 C131 40.8(3) . . . . ?
C151 P11 C111 C131 -71.2(3) . . . . ?
C271 P11 C111 C131 158.1(2) . . . . ?
C11 P11 C111 C141 160.6(2) . . . . ?
C151 P11 C111 C141 48.7(3) . . . . ?
C271 P11 C111 C141 -82.0(3) . . . . ?
C11 P11 C151 C171 -169.5(3) . . . . ?
C111 P11 C151 C171 -54.2(3) . . . . ?
C271 P11 C151 C171 76.1(3) . . . . ?
C11 P11 C151 C161 70.0(3) . . . . ?
C111 P11 C151 C161 -174.7(2) . . . . ?
C271 P11 C151 C161 -44.4(3) . . . . ?
C11 P11 C151 C181 -48.0(4) . . . . ?
C111 P11 C151 C181 67.3(4) . . . . ?
C271 P11 C151 C181 -162.4(3) . . . . ?
C101 P21 C191 C201 38.0(3) . . . . ?
C231 P21 C191 C201 -68.6(3) . . . . ?
C101 P21 C191 C221 -82.0(2) . . . . ?
C231 P21 C191 C221 171.4(2) . . . . ?
C101 P21 C191 C211 163.5(2) . . . . ?
C231 P21 C191 C211 56.9(3) . . . . ?
C101 P21 C231 C241 -60.8(3) . . . . ?
C191 P21 C231 C241 42.9(3) . . . . ?
C101 P21 C231 C251 174.5(2) . . . . ?
C191 P21 C231 C251 -81.9(2) . . . . ?
C101 P21 C231 C261 60.6(2) . . . . ?
C191 P21 C231 C261 164.3(2) . . . . ?
Ti1 O11 C271 C281 -128.9(2) . . . . ?
Ti1 O11 C271 P11 101.8(2) . . . . ?
O11 C271 C281 C291 157.6(2) . . . . ?
P11 C271 C281 C291 -78.3(3) . . . . ?
O11 C271 C281 C351 33.0(3) . . . . ?
P11 C271 C281 C351 157.1(2) . . . . ?
C351 C281 C291 C341 -97.6(3) . . . . ?
C271 C281 C291 C341 136.0(3) . . . . ?
C351 C281 C291 C301 77.8(3) . . . . ?
C271 C281 C291 C301 -48.6(4) . . . . ?
C341 C291 C301 C311 -2.2(4) . . . . ?
C281 C291 C301 C311 -177.6(3) . . . . ?
C291 C301 C311 C321 0.7(5) . . . . ?
C301 C311 C321 C331 0.9(5) . . . . ?
C311 C321 C331 C341 -1.0(5) . . . . ?
C321 C331 C341 C291 -0.5(5) . . . . ?
C301 C291 C341 C331 2.1(4) . . . . ?
C281 C291 C341 C331 177.7(3) . . . . ?
C291 C281 C351 C401 105.8(3) . . . . ?
C271 C281 C351 C401 -128.4(3) . . . . ?
C291 C281 C351 C361 -69.6(3) . . . . ?
C271 C281 C351 C361 56.2(4) . . . . ?
C401 C351 C361 C371 2.6(4) . . . . ?
C281 C351 C361 C371 178.1(3) . . . . ?
C351 C361 C371 C381 -2.1(5) . . . . ?
C361 C371 C381 C391 0.2(5) . . . . ?
C371 C381 C391 C401 0.9(5) . . . . ?
C381 C391 C401 C351 -0.3(5) . . . . ?
C361 C351 C401 C391 -1.5(5) . . . . ?
C281 C351 C401 C391 -177.1(3) . . . . ?
C62 C12 C22 C32 -2.0(4) . . . . ?
B12 C12 C22 C32 178.2(3) . . . . ?
C12 C22 C32 C42 -0.6(5) . . . . ?
C12 C22 C32 C72 177.8(3) . . . . ?
C22 C32 C42 C52 2.4(5) . . . . ?
C72 C32 C42 C52 -176.0(3) . . . . ?
C32 C42 C52 C62 -1.6(5) . . . . ?
C32 C42 C52 C82 177.4(3) . . . . ?
C42 C52 C62 C12 -1.1(5) . . . . ?
C82 C52 C62 C12 179.9(3) . . . . ?
C22 C12 C62 C52 2.8(5) . . . . ?
B12 C12 C62 C52 -177.3(3) . . . . ?
C42 C32 C72 F1A -109.5(6) . . . . ?
C22 C32 C72 F1A 72.0(6) . . . . ?
C42 C32 C72 F3B -50.0(10) . . . . ?
C22 C32 C72 F3B 131.6(9) . . . . ?
C42 C32 C72 F1B 71.0(8) . . . . ?
C22 C32 C72 F1B -107.5(8) . . . . ?
C42 C32 C72 F3A 130.3(7) . . . . ?
C22 C32 C72 F3A -48.1(7) . . . . ?
C42 C32 C72 F2B -169.5(8) . . . . ?
C22 C32 C72 F2B 12.1(9) . . . . ?
C42 C32 C72 F2A 10.4(7) . . . . ?
C22 C32 C72 F2A -168.0(6) . . . . ?
C42 C52 C82 F6B 112.3(12) . . . . ?
C62 C52 C82 F6B -68.7(12) . . . . ?
C42 C52 C82 F4B -12.6(9) . . . . ?
C62 C52 C82 F4B 166.3(8) . . . . ?
C42 C52 C82 F5A -111.7(8) . . . . ?
C62 C52 C82 F5A 67.3(8) . . . . ?
C42 C52 C82 F4A 12.1(10) . . . . ?
C62 C52 C82 F4A -169.0(10) . . . . ?
C42 C52 C82 F6A 129.8(7) . . . . ?
C62 C52 C82 F6A -51.2(8) . . . . ?
C42 C52 C82 F5B -127.6(10) . . . . ?
C62 C52 C82 F5B 51.4(10) . . . . ?
C142 C92 C102 C112 0.1(4) . . . . ?
B12 C92 C102 C112 178.2(3) . . . . ?
C92 C102 C112 C122 1.1(5) . . . . ?
C92 C102 C112 C152 -176.8(3) . . . . ?
C102 C112 C122 C132 -1.1(4) . . . . ?
C152 C112 C122 C132 176.7(3) . . . . ?
C112 C122 C132 C142 0.1(4) . . . . ?
C112 C122 C132 C162 -176.3(3) . . . . ?
C122 C132 C142 C92 1.2(4) . . . . ?
C162 C132 C142 C92 177.5(3) . . . . ?
C102 C92 C142 C132 -1.3(4) . . . . ?
B12 C92 C142 C132 -179.2(3) . . . . ?
C122 C112 C152 F92 -2.9(4) . . . . ?
C102 C112 C152 F92 175.0(3) . . . . ?
C122 C112 C152 F82 -123.7(3) . . . . ?
C102 C112 C152 F82 54.2(4) . . . . ?
C122 C112 C152 F72 118.6(3) . . . . ?
C102 C112 C152 F72 -63.5(4) . . . . ?
C142 C132 C162 F102 145.4(3) . . . . ?
C122 C132 C162 F102 -38.2(4) . . . . ?
C142 C132 C162 F112 22.1(4) . . . . ?
C122 C132 C162 F112 -161.5(3) . . . . ?
C142 C132 C162 F122 -96.5(3) . . . . ?
C122 C132 C162 F122 79.9(4) . . . . ?
C222 C172 C182 C192 -4.5(5) . . . . ?
B12 C172 C182 C192 175.8(3) . . . . ?
C172 C182 C192 C202 3.8(6) . . . . ?
C172 C182 C192 C232 -178.6(3) . . . . ?
C182 C192 C202 C212 -0.2(6) . . . . ?
C232 C192 C202 C212 -177.7(3) . . . . ?
C192 C202 C212 C222 -2.6(5) . . . . ?
C192 C202 C212 C242 175.3(3) . . . . ?
C202 C212 C222 C172 1.8(5) . . . . ?
C242 C212 C222 C172 -176.0(3) . . . . ?
C182 C172 C222 C212 1.7(5) . . . . ?
B12 C172 C222 C212 -178.6(3) . . . . ?
C202 C192 C232 F14A -35.5(12) . . . . ?
C182 C192 C232 F14A 147.0(11) . . . . ?
C202 C192 C232 F15B 99.0(10) . . . . ?
C182 C192 C232 F15B -78.6(10) . . . . ?
C202 C192 C232 F13A -164.7(13) . . . . ?
C182 C192 C232 F13A 17.7(13) . . . . ?
C202 C192 C232 F13B -136.3(12) . . . . ?
C182 C192 C232 F13B 46.1(12) . . . . ?
C202 C192 C232 F14B -21.4(9) . . . . ?
C182 C192 C232 F14B 161.0(8) . . . . ?
C202 C192 C232 F15A 81.8(9) . . . . ?
C182 C192 C232 F15A -95.8(9) . . . . ?
C202 C212 C242 F162 40.9(5) . . . . ?
C222 C212 C242 F162 -141.2(3) . . . . ?
C202 C212 C242 F182 161.2(3) . . . . ?
C222 C212 C242 F182 -21.0(5) . . . . ?
C202 C212 C242 F172 -77.9(4) . . . . ?
C222 C212 C242 F172 100.0(4) . . . . ?
C302 C252 C262 C272 -1.7(5) . . . . ?
B12 C252 C262 C272 172.9(3) . . . . ?
C252 C262 C272 C282 0.8(5) . . . . ?
C252 C262 C272 C312 -176.3(3) . . . . ?
C262 C272 C282 C292 0.4(5) . . . . ?
C312 C272 C282 C292 177.5(3) . . . . ?
C272 C282 C292 C302 -0.5(5) . . . . ?
C272 C282 C292 C322 179.1(3) . . . . ?
C282 C292 C302 C252 -0.4(5) . . . . ?
C322 C292 C302 C252 180.0(3) . . . . ?
C262 C252 C302 C292 1.5(5) . . . . ?
B12 C252 C302 C292 -172.6(3) . . . . ?
C262 C272 C312 F212 82.1(4) . . . . ?
C282 C272 C312 F212 -95.0(4) . . . . ?
C262 C272 C312 F202 -155.8(4) . . . . ?
C282 C272 C312 F202 27.1(5) . . . . ?
C262 C272 C312 F192 -36.3(5) . . . . ?
C282 C272 C312 F192 146.6(3) . . . . ?
C282 C292 C322 F23B 125.7(13) . . . . ?
C302 C292 C322 F23B -54.7(14) . . . . ?
C282 C292 C322 F24A -96.2(10) . . . . ?
C302 C292 C322 F24A 83.4(10) . . . . ?
C282 C292 C322 F22B 0.3(13) . . . . ?
C302 C292 C322 F22B 179.9(13) . . . . ?
C282 C292 C322 F22A 26.0(12) . . . . ?
C302 C292 C322 F22A -154.3(12) . . . . ?
C282 C292 C322 F23A 144.4(8) . . . . ?
C302 C292 C322 F23A -35.9(9) . . . . ?
C282 C292 C322 F24B -115.7(11) . . . . ?
C302 C292 C322 F24B 63.9(12) . . . . ?
C302 C252 B12 C92 -21.5(4) . . . . ?
C262 C252 B12 C92 164.7(3) . . . . ?
C302 C252 B12 C172 -143.0(3) . . . . ?
C262 C252 B12 C172 43.2(4) . . . . ?
C302 C252 B12 C12 97.9(3) . . . . ?
C262 C252 B12 C12 -75.9(3) . . . . ?
C142 C92 B12 C252 -102.6(3) . . . . ?
C102 C92 B12 C252 79.6(3) . . . . ?
C142 C92 B12 C172 17.2(4) . . . . ?
C102 C92 B12 C172 -160.7(3) . . . . ?
C142 C92 B12 C12 138.2(3) . . . . ?
C102 C92 B12 C12 -39.6(4) . . . . ?
C222 C172 B12 C252 -124.2(3) . . . . ?
C182 C172 B12 C252 55.4(4) . . . . ?
C222 C172 B12 C92 112.8(3) . . . . ?
C182 C172 B12 C92 -67.6(4) . . . . ?
C222 C172 B12 C12 -6.9(4) . . . . ?
C182 C172 B12 C12 172.8(3) . . . . ?
C22 C12 B12 C252 1.3(4) . . . . ?
C62 C12 B12 C252 -178.6(3) . . . . ?
C22 C12 B12 C92 123.4(3) . . . . ?
C62 C12 B12 C92 -56.4(4) . . . . ?
C22 C12 B12 C172 -115.7(3) . . . . ?
C62 C12 B12 C172 64.4(4) . . . . ?
C63 C13 C23 C33 2.4(7) . . . . ?
C73 C13 C23 C33 -179.3(5) . . . . ?
C13 C23 C33 C43 -1.4(8) . . . . ?
C23 C33 C43 C53 0.4(9) . . . . ?
C33 C43 C53 C63 -0.2(9) . . . . ?
C23 C13 C63 C53 -2.3(7) . . . . ?
C73 C13 C63 C53 179.4(5) . . . . ?
C43 C53 C63 C13 1.2(8) . . . . ?
C64 C14 C24 C34 -1.4(6) . . . . ?
C74 C14 C24 C34 176.8(4) . . . . ?
C14 C24 C34 C44 1.0(6) . . . . ?
C24 C34 C44 C54 0.4(7) . . . . ?
C34 C44 C54 C64 -1.2(6) . . . . ?
C44 C54 C64 C14 0.7(6) . . . . ?
C24 C14 C64 C54 0.6(6) . . . . ?
C74 C14 C64 C54 -177.7(4) . . . . ?

_refine_diff_density_max         0.497
_refine_diff_density_min         -0.382
_refine_diff_density_rms         0.071

_shelx_res_file                  
;
TITL l1297a
    l1297a.res
    created by SHELXL-2018/3 at 14:38:05 on 11-Nov-2022
CELL 0.71073 12.85240 18.03038 21.30600 102.735 104.569 105.177
ZERR       2  0.00030  0.00066  0.00060   0.001   0.001   0.001
LATT 1
SFAC C H B Cl F N O P Ti
UNIT 172 168 2 6 48 4 2 4 2
OMIT 0 1 0
TEMP -123
L.S. 15
FMAP 2
PLAN -20
ACTA
CONF
BOND $H
SADI 0.01 C32 C72 C52 C82 =
          C112 C152 C132 C162 =
          C192 C232 C212 C242 =
          C272 C312 C292 C322
SADI 0.01 C72 F1A C72 F2A C72 F3A C72 F1B C72 F2B C72 F3B =
          C82 F4A C82 F5A C82 F6A C82 F4B C82 F5B C82 F6B =
          C152 F72 C152 F82 C152 F92 =
          C162 F102 C162 F112 C162 F122 =
          C232 F13A C232 F14A C232 F15A C232 F13B C232 F14B C232 F15B =
          C242 F162 C242 F172 C242 F182 =
          C312 F192 C312 F202 C312 F212 =
          C322 F22A C322 F23A C322 F24A C322 F22B C322 F23B C322 F24B
SADI 0.02 F1A F2A F1A F3A F2A F3A F1B F2B F1B F3B F2B F3B =
          F4A F5A F4A F6A F5A F6A F4B F5B F4B F6B F5B F6B =
          F72 F82 F72 F92 F82 F92 =
          F102 F112 F102 F122 F112 F122 =
          F13A F14A F13A F15A F14A F15A F13B F14B F13B F15B F14B F15B =
          F162 F172 F162 F182 F172 F182 =
          F192 F202 F192 F212 F202 F212 =
          F22A F23A F22A F24A F23A F24A F22B F23B F22B F24B F23B F24B
SADI 0.02 C32 F1A C32 F2A C32 F3A C32 F1B C32 F2B C32 F3B =
          C52 F4A C52 F5A C52 F6A C52 F4B C52 F5B C52 F6B =
          C112 F72 C112 F82 C112 F92 =
          C132 F102 C132 F112 C132 F122 =
          C192 F13A C192 F14A C192 F15A C192 F13B C192 F14B C192 F15B =
          C212 F162 C212 F172 C212 F182 =
          C272 F192 C272 F202 C272 F212 =
          C292 F22A C292 F23A C292 F24A C292 F22B C292 F23B C292 F24B
ISOR 0.01 $F
RIGU F1A > C74
WGHT    0.054400    1.467600
FVAR       0.28705   0.59837   0.66942   0.41129   0.53999
TI1   9    0.759167    0.406368    0.073262    11.00000    0.01561    0.02218 =
         0.02022    0.00927    0.00565    0.00646
CL11  4    0.669787    0.466942    0.142841    11.00000    0.02190    0.02477 =
         0.02827    0.00847    0.01218    0.00835
CL21  4    0.847796    0.327859    0.022798    11.00000    0.02779    0.03270 =
         0.03224    0.01238    0.01480    0.01575
CL31  4    0.625930    0.388622   -0.025196    11.00000    0.02255    0.03169 =
         0.02461    0.01144    0.00337    0.00886
P11   8    1.054955    0.573542    0.211041    11.00000    0.01442    0.02792 =
         0.03506    0.01554    0.00215    0.00404
P21   8    0.412217    0.110485   -0.018526    11.00000    0.02072    0.01970 =
         0.02387    0.00641    0.00359    0.00570
O11   7    0.872227    0.500788    0.097061    11.00000    0.01834    0.02372 =
         0.02388    0.01058    0.00875    0.00757
N11   6    0.846325    0.383068    0.164587    11.00000    0.01907    0.02157 =
         0.02005    0.00890    0.00711    0.00926
N21   6    0.671163    0.299951    0.104638    11.00000    0.01843    0.01973 =
         0.01920    0.00590    0.00676    0.00729
C11   1    1.042436    0.467821    0.203966    11.00000    0.01750    0.02922 =
         0.03209    0.01368    0.00540    0.00926
AFIX  23
H11A  2    1.044340    0.443418    0.158024    11.00000   -1.20000
H11B  2    1.113326    0.469292    0.236870    11.00000   -1.20000
AFIX   0
C21   1    0.945191    0.408396    0.213731    11.00000    0.02110    0.02173 =
         0.02224    0.00518    0.00612    0.00927
C31   1    0.959542    0.371267    0.265718    11.00000    0.02604    0.02597 =
         0.01892    0.00756    0.00160    0.01063
AFIX  43
H31   2    1.030540    0.390122    0.301487    11.00000   -1.20000
AFIX   0
C41   1    0.871557    0.308222    0.264767    11.00000    0.03160    0.02296 =
         0.01911    0.00967    0.00676    0.00940
AFIX  43
H41   2    0.881013    0.284515    0.300536    11.00000   -1.20000
AFIX   0
C51   1    0.767233    0.278500    0.210953    11.00000    0.02537    0.02006 =
         0.01962    0.00743    0.00981    0.00929
C61   1    0.761118    0.319171    0.161915    11.00000    0.01850    0.01985 =
         0.02030    0.00467    0.00834    0.00807
C71   1    0.667377    0.212581    0.198363    11.00000    0.03312    0.02182 =
         0.02525    0.01152    0.01433    0.00982
AFIX  43
H71   2    0.664439    0.181739    0.229128    11.00000   -1.20000
AFIX   0
C81   1    0.575781    0.194107    0.141579    11.00000    0.02751    0.01882 =
         0.02445    0.00655    0.01162    0.00406
AFIX  43
H81   2    0.508690    0.150483    0.133518    11.00000   -1.20000
AFIX   0
C91   1    0.578200    0.238708    0.093920    11.00000    0.02338    0.01633 =
         0.02099    0.00291    0.00966    0.00855
C101  1    0.477649    0.219854    0.032541    11.00000    0.01948    0.02413 =
         0.02291    0.00605    0.00377    0.00744
AFIX  23
H10A  2    0.501347    0.251272    0.002803    11.00000   -1.20000
H10B  2    0.418760    0.237921    0.047223    11.00000   -1.20000
AFIX   0
C111  1    1.070520    0.623224    0.301234    11.00000    0.03914    0.02629 =
         0.03056    0.00695   -0.01302    0.00626
C121  1    0.952488    0.598534    0.309829    11.00000    0.05702    0.04559 =
         0.02373    0.00776    0.00996    0.01221
AFIX 137
H12A  2    0.960897    0.615649    0.358327    11.00000   -1.50000
H12B  2    0.916409    0.539755    0.291199    11.00000   -1.50000
H12C  2    0.904783    0.624432    0.285449    11.00000   -1.50000
AFIX   0
C131  1    1.150454    0.593313    0.348941    11.00000    0.07054    0.03283 =
         0.03926    0.00750   -0.02008    0.01268
AFIX 137
H13A  2    1.162857    0.621724    0.396464    11.00000   -1.50000
H13B  2    1.223784    0.604094    0.340640    11.00000   -1.50000
H13C  2    1.115435    0.535143    0.339986    11.00000   -1.50000
AFIX   0
C141  1    1.121829    0.716232    0.322462    11.00000    0.04740    0.02827 =
         0.04830    0.00773   -0.01228    0.00686
AFIX 137
H14A  2    1.076398    0.736374    0.290354    11.00000   -1.50000
H14B  2    1.200608    0.731875    0.322081    11.00000   -1.50000
H14C  2    1.121017    0.739428    0.368412    11.00000   -1.50000
AFIX   0
C151  1    1.179344    0.604301    0.180514    11.00000    0.02210    0.06197 =
         0.09549    0.05582    0.02594    0.01850
C161  1    1.136926    0.559363    0.103555    11.00000    0.06854    0.07343 =
         0.11019    0.06476    0.07311    0.04653
AFIX 137
H16A  2    1.078569    0.578573    0.079836    11.00000   -1.50000
H16B  2    1.104121    0.501265    0.095885    11.00000   -1.50000
H16C  2    1.201116    0.569677    0.086010    11.00000   -1.50000
AFIX   0
C171  1    1.226134    0.695931    0.192605    11.00000    0.02263    0.06162 =
         0.10506    0.05593    0.01089    0.00129
AFIX 137
H17A  2    1.277650    0.707100    0.166278    11.00000   -1.50000
H17B  2    1.267954    0.723473    0.241180    11.00000   -1.50000
H17C  2    1.162572    0.715530    0.178051    11.00000   -1.50000
AFIX   0
C181  1    1.278149    0.578063    0.216508    11.00000    0.02427    0.11596 =
         0.20419    0.12464    0.04593    0.03551
AFIX 137
H18A  2    1.342437    0.594586    0.199935    11.00000   -1.50000
H18B  2    1.251674    0.519256    0.206491    11.00000   -1.50000
H18C  2    1.302721    0.603783    0.265825    11.00000   -1.50000
AFIX   0
C191  1    0.269266    0.112956   -0.067502    11.00000    0.02032    0.02696 =
         0.02909    0.00794    0.00372    0.00601
C201  1    0.270175    0.187592   -0.090242    11.00000    0.03214    0.04189 =
         0.04981    0.02002   -0.00240    0.01642
AFIX 137
H20A  2    0.314871    0.191682   -0.121201    11.00000   -1.50000
H20B  2    0.304504    0.235888   -0.050299    11.00000   -1.50000
H20C  2    0.191735    0.183145   -0.113832    11.00000   -1.50000
AFIX   0
C211  1    0.207961    0.036381   -0.129387    11.00000    0.02650    0.03912 =
         0.04081    0.00658   -0.00394    0.00386
AFIX 137
H21A  2    0.127938    0.031793   -0.148507    11.00000   -1.50000
H21B  2    0.211691   -0.011152   -0.115014    11.00000   -1.50000
H21C  2    0.245235    0.039761   -0.164029    11.00000   -1.50000
AFIX   0
C221  1    0.199428    0.108150   -0.018770    11.00000    0.02605    0.07160 =
         0.04667    0.01635    0.01146    0.01604
AFIX 137
H22A  2    0.237068    0.155148    0.022181    11.00000   -1.50000
H22B  2    0.194025    0.058665   -0.005933    11.00000   -1.50000
H22C  2    0.122630    0.107569   -0.041465    11.00000   -1.50000
AFIX   0
C231  1    0.502931    0.100049   -0.074568    11.00000    0.02963    0.02539 =
         0.02760    0.00300    0.00747    0.00946
C241  1    0.504623    0.151075   -0.123234    11.00000    0.05560    0.03590 =
         0.04463    0.01511    0.02848    0.01848
AFIX 137
H24A  2    0.560546    0.144566   -0.146010    11.00000   -1.50000
H24B  2    0.525664    0.208016   -0.097429    11.00000   -1.50000
H24C  2    0.428740    0.133310   -0.157416    11.00000   -1.50000
AFIX   0
C251  1    0.464910    0.010333   -0.114276    11.00000    0.03877    0.03035 =
         0.03586    0.00227    0.00635    0.01579
AFIX 137
H25A  2    0.387299   -0.006580   -0.146319    11.00000   -1.50000
H25B  2    0.466109   -0.021452   -0.082414    11.00000   -1.50000
H25C  2    0.516994    0.001628   -0.139501    11.00000   -1.50000
AFIX   0
C261  1    0.625164    0.122807   -0.026023    11.00000    0.03011    0.04262 =
         0.04139   -0.00170    0.01265    0.01483
AFIX 137
H26A  2    0.673746    0.108908   -0.052242    11.00000   -1.50000
H26B  2    0.624507    0.093075    0.007312    11.00000   -1.50000
H26C  2    0.655148    0.180942   -0.002198    11.00000   -1.50000
AFIX   0
C271  1    0.918896    0.574763    0.150331    11.00000    0.01581    0.02332 =
         0.02652    0.00919    0.00358    0.00653
AFIX  13
H271  2    0.863633    0.575209    0.175996    11.00000   -1.20000
AFIX   0
C281  1    0.928936    0.648100    0.121797    11.00000    0.01807    0.02470 =
         0.03049    0.01151    0.00872    0.00736
AFIX  13
H281  2    1.002763    0.661090    0.112168    11.00000   -1.20000
AFIX   0
C291  1    0.933320    0.723319    0.173741    11.00000    0.01749    0.02463 =
         0.02297    0.00914   -0.00229    0.00537
C301  1    0.855663    0.721306    0.209356    11.00000    0.01998    0.03265 =
         0.03106    0.01284    0.00512    0.00906
AFIX  43
H301  2    0.799563    0.671378    0.202672    11.00000   -1.20000
AFIX   0
C311  1    0.859210    0.790894    0.254199    11.00000    0.03628    0.04236 =
         0.02135    0.01073    0.00719    0.01616
AFIX  43
H311  2    0.806243    0.788361    0.278414    11.00000   -1.20000
AFIX   0
C321  1    0.939626    0.864311    0.264001    11.00000    0.04484    0.03191 =
         0.02714   -0.00036   -0.00031    0.01380
AFIX  43
H321  2    0.942736    0.912004    0.295348    11.00000   -1.20000
AFIX   0
C331  1    1.014947    0.867698    0.228046    11.00000    0.02816    0.02305 =
         0.03705    0.01164   -0.00511    0.00158
AFIX  43
H331  2    1.069397    0.918116    0.234104    11.00000   -1.20000
AFIX   0
C341  1    1.012078    0.797895    0.182864    11.00000    0.02286    0.03021 =
         0.03131    0.01368    0.00370    0.00717
AFIX  43
H341  2    1.064171    0.801075    0.158046    11.00000   -1.20000
AFIX   0
C351  1    0.833519    0.629616    0.054791    11.00000    0.02184    0.01860 =
         0.02923    0.00858    0.00465    0.00924
C361  1    0.717802    0.602073    0.047214    11.00000    0.02387    0.02702 =
         0.03305    0.01320    0.00781    0.00718
AFIX  43
H361  2    0.695008    0.592330    0.084579    11.00000   -1.20000
AFIX   0
C371  1    0.636052    0.588811   -0.013912    11.00000    0.02103    0.02617 =
         0.03996    0.01159    0.00227    0.00623
AFIX  43
H371  2    0.557455    0.568335   -0.018791    11.00000   -1.20000
AFIX   0
C381  1    0.667294    0.604912   -0.067518    11.00000    0.03232    0.04265 =
         0.02793    0.00922   -0.00262    0.01665
AFIX  43
H381  2    0.610626    0.595860   -0.109489    11.00000   -1.20000
AFIX   0
C391  1    0.781534    0.634390   -0.060478    11.00000    0.04130    0.06754 =
         0.03482    0.02546    0.01750    0.02446
AFIX  43
H391  2    0.803603    0.646430   -0.097420    11.00000   -1.20000
AFIX   0
C401  1    0.863575    0.646350    0.000170    11.00000    0.02743    0.04935 =
         0.03477    0.01601    0.01425    0.01624
AFIX  43
H401  2    0.941996    0.666400    0.004529    11.00000   -1.20000
AFIX   0
PART 1
F1A   5    0.106238    0.424422    0.536492    21.00000    0.12157    0.13708 =
         0.04697    0.03828    0.05628    0.08717
F2A   5    0.108921    0.506751    0.482035    21.00000    0.15372    0.06593 =
         0.13889    0.04859    0.11644    0.07292
F3A   5   -0.021471    0.392320    0.443746    21.00000    0.03923    0.15587 =
         0.11179   -0.04810    0.01160    0.04568
PART 2
F1B   5    0.021398    0.457449    0.438092   -21.00000    0.09108    0.13639 =
         0.05860    0.04356    0.03696    0.09524
F2B   5    0.019454    0.377087    0.495613   -21.00000    0.11983    0.07112 =
         0.12107    0.03366    0.09738    0.05131
F3B   5    0.149548    0.487732    0.531441   -21.00000    0.08934    0.12730 =
         0.07689   -0.06296    0.02150    0.03526
PART 3
F4A   5    0.424339    0.540031    0.406556    31.00000    0.12008    0.02263 =
         0.28329    0.00532    0.13529    0.00296
F5A   5    0.367328    0.454221    0.305317    31.00000    0.15098    0.12254 =
         0.16298    0.11203    0.09820    0.06358
F6A   5    0.491758    0.444948    0.387312    31.00000    0.05070    0.04392 =
         0.15448    0.00723    0.06356    0.01019
PART 4
F4B   5    0.397751    0.538511    0.382717   -31.00000    0.06007    0.03801 =
         0.11862    0.04356    0.05601    0.03589
F5B   5    0.379113    0.439231    0.304513   -31.00000    0.09080    0.03995 =
         0.12637    0.03182    0.08496    0.01817
F6B   5    0.498918    0.463503    0.402023   -31.00000    0.05101    0.04803 =
         0.14271    0.02203    0.04216    0.01338
PART 0
F72   5   -0.128006    0.179451    0.123830    11.00000    0.03969    0.07921 =
         0.07099    0.03372    0.01628    0.03894
F82   5    0.025913    0.274384    0.143358    11.00000    0.07118    0.04481 =
         0.05143    0.02584    0.01504    0.03092
F92   5   -0.032568    0.172030    0.054834    11.00000    0.10560    0.09711 =
         0.02354    0.02160    0.01827    0.07500
F102  5    0.128822   -0.043851    0.076686    11.00000    0.07819    0.08102 =
         0.06921   -0.02998    0.00729    0.04749
F112  5    0.230107   -0.039156    0.174365    11.00000    0.12968    0.07956 =
         0.07417    0.04581    0.06595    0.08682
F122  5    0.291743    0.043124    0.124844    11.00000    0.07005    0.07675 =
         0.10229    0.03567    0.06664    0.04638
PART 5
F13A  5    0.244667   -0.088515    0.350363    41.00000    0.09115    0.02676 =
         0.13806    0.02039   -0.06768    0.00615
F14A  5    0.426729   -0.061790    0.395659    41.00000    0.08735    0.04806 =
         0.07378    0.00772    0.00727    0.03130
F15A  5    0.317448   -0.061267    0.455803    41.00000    0.02957    0.07162 =
         0.12476    0.07204    0.00635    0.00883
PART 6
F13B  5    0.279474   -0.082906    0.335710   -41.00000    0.15600    0.03511 =
         0.12212   -0.02085   -0.08286    0.04223
F14B  5    0.437759   -0.054516    0.411544   -41.00000    0.07436    0.04354 =
         0.05693    0.01814    0.00697    0.03484
F15B  5    0.288304   -0.074461    0.439820   -41.00000    0.05892    0.06467 =
         0.23430    0.09119    0.05140    0.02161
PART 0
F162  5    0.673710    0.227875    0.504676    11.00000    0.02850    0.06709 =
         0.11273    0.00530   -0.00190    0.01156
F172  5    0.593704    0.254333    0.578002    11.00000    0.06032    0.12337 =
         0.04244    0.00825   -0.01256   -0.01952
F182  5    0.599122    0.319409    0.505846    11.00000    0.04167    0.04105 =
         0.08761    0.00547   -0.01278   -0.00062
F192  5    0.123466    0.114487    0.579477    11.00000    0.06230    0.11828 =
         0.03338    0.03366    0.00776    0.02473
F202  5   -0.050656    0.072166    0.567689    11.00000    0.06414    0.17900 =
         0.04412    0.05558    0.01133   -0.02174
F212  5    0.035461    0.197120    0.586297    11.00000    0.17084    0.11168 =
         0.02846    0.01169    0.02771    0.07185
PART 7
F22A  5   -0.336264    0.042626    0.355338    51.00000    0.03425    0.19686 =
         0.05672    0.03293    0.02001    0.03383
F23A  5   -0.285186    0.069363    0.273405    51.00000    0.03163    0.08949 =
         0.04111    0.02175   -0.00268    0.01548
F24A  5   -0.292132   -0.043181    0.289692    51.00000    0.06291    0.06727 =
         0.07333    0.03165   -0.00356   -0.01693
PART 8
F22B  5   -0.337120    0.011841    0.353546   -51.00000    0.02414    0.15749 =
         0.05110    0.03657    0.00786   -0.02107
F23B  5   -0.296920    0.080803    0.286961   -51.00000    0.05593    0.12852 =
         0.10285    0.06683    0.00391    0.03688
F24B  5   -0.278939   -0.034550    0.275425   -51.00000    0.04722    0.08353 =
         0.04149   -0.00234    0.00022   -0.02404
PART 0

C12   1    0.191439    0.273436    0.381237    11.00000    0.02101    0.03165 =
         0.01896    0.00450    0.00418    0.01049
C22   1    0.132328    0.310534    0.417591    11.00000    0.02780    0.03497 =
         0.02314    0.00785    0.00819    0.01355
AFIX  43
H22   2    0.072046    0.277381    0.427713    11.00000   -1.20000
AFIX   0
C32   1    0.157761    0.393343    0.439451    11.00000    0.03222    0.04231 =
         0.02124    0.00605    0.00551    0.02209
C42   1    0.245193    0.444366    0.426705    11.00000    0.03662    0.02784 =
         0.03629    0.00241    0.00363    0.01783
AFIX  43
H42   2    0.264652    0.501312    0.443184    11.00000   -1.20000
AFIX   0
C52   1    0.303614    0.409986    0.389177    11.00000    0.03560    0.02750 =
         0.05600    0.01064    0.02008    0.01469
C62   1    0.276942    0.326329    0.366339    11.00000    0.03107    0.02913 =
         0.04205    0.00895    0.01964    0.01420
AFIX  43
H62   2    0.317715    0.304543    0.339995    11.00000   -1.20000
AFIX   0
C72   1    0.088563    0.428803    0.475812    11.00000    0.05650    0.04930 =
         0.04148    0.00821    0.02366    0.03109
C82   1    0.395713    0.462774    0.371519    11.00000    0.06406    0.02927 =
         0.12333    0.01932    0.05345    0.02115
C92   1    0.134657    0.144275    0.273802    11.00000    0.01968    0.02099 =
         0.02651    0.00838    0.01093    0.00658
C102  1    0.068382    0.176192    0.231150    11.00000    0.02427    0.02571 =
         0.02482    0.00582    0.00919    0.01153
AFIX  43
H102  2    0.039027    0.214999    0.251237    11.00000   -1.20000
AFIX   0
C112  1    0.043893    0.153312    0.160605    11.00000    0.02350    0.02903 =
         0.02453    0.00917    0.00871    0.01208
C122  1    0.082785    0.096426    0.128892    11.00000    0.02793    0.03220 =
         0.02267    0.00854    0.01298    0.01275
AFIX  43
H122  2    0.065078    0.080064    0.080812    11.00000   -1.20000
AFIX   0
C132  1    0.148843    0.063569    0.169353    11.00000    0.02682    0.02631 =
         0.03083    0.00948    0.01697    0.01296
C142  1    0.174374    0.087687    0.239646    11.00000    0.02374    0.02616 =
         0.03096    0.01280    0.01197    0.01111
AFIX  43
H142  2    0.220928    0.064741    0.265767    11.00000   -1.20000
AFIX   0
C152  1   -0.022210    0.193982    0.120151    11.00000    0.04137    0.04705 =
         0.02482    0.01074    0.01031    0.02671
C162  1    0.198070    0.005451    0.136605    11.00000    0.04792    0.04227 =
         0.03770    0.01465    0.02169    0.02564
C172  1    0.275242    0.152510    0.394813    11.00000    0.02810    0.03033 =
         0.02190    0.00764    0.00642    0.00759
C182  1    0.264004    0.070971    0.386492    11.00000    0.02894    0.02798 =
         0.03178    0.01120   -0.00092    0.00453
AFIX  43
H182  2    0.191446    0.030863    0.361664    11.00000   -1.20000
AFIX   0
C192  1    0.355396    0.047030    0.413338    11.00000    0.04025    0.03280 =
         0.03838    0.01426   -0.00360    0.01071
C202  1    0.460712    0.104019    0.453196    11.00000    0.03551    0.04338 =
         0.04142    0.01323   -0.00796    0.01565
AFIX  43
H202  2    0.523390    0.087914    0.471759    11.00000   -1.20000
AFIX   0
C212  1    0.472637    0.184755    0.465370    11.00000    0.02855    0.03556 =
         0.03414    0.00939    0.00002    0.00599
C222  1    0.382593    0.208779    0.436171    11.00000    0.02981    0.02942 =
         0.02800    0.00672    0.00656    0.00741
AFIX  43
H222  2    0.394019    0.264762    0.444429    11.00000   -1.20000
AFIX   0
C232  1    0.337806   -0.041158    0.401080    11.00000    0.05680    0.03987 =
         0.07684    0.02029   -0.01702    0.01706
C242  1    0.583536    0.246263    0.512788    11.00000    0.03440    0.04641 =
         0.05019    0.00943   -0.00259    0.00716
C252  1    0.058621    0.132788    0.381117    11.00000    0.02826    0.02433 =
         0.02187    0.00396    0.00474    0.00738
C262  1    0.080751    0.137705    0.450206    11.00000    0.02660    0.04020 =
         0.02238    0.00742    0.00328    0.00093
AFIX  43
H262  2    0.157704    0.159755    0.479708    11.00000   -1.20000
AFIX   0
C272  1   -0.004289    0.111939    0.477217    11.00000    0.03480    0.04312 =
         0.02503    0.01181    0.00823    0.00532
C282  1   -0.117439    0.078516    0.436161    11.00000    0.02887    0.04614 =
         0.02774    0.01176    0.01301    0.00439
AFIX  43
H282  2   -0.176372    0.060950    0.454427    11.00000   -1.20000
AFIX   0
C292  1   -0.142054    0.071485    0.367563    11.00000    0.02599    0.04318 =
         0.02882    0.01068    0.00785    0.00701
C302  1   -0.056064    0.097745    0.340751    11.00000    0.02813    0.03581 =
         0.02049    0.00997    0.00728    0.01008
AFIX  43
H302  2   -0.076092    0.091615    0.293377    11.00000   -1.20000
AFIX   0
C312  1    0.024872    0.123610    0.552070    11.00000    0.03927    0.07068 =
         0.02955    0.01867    0.00876    0.00071
C322  1   -0.263701    0.034368    0.321829    11.00000    0.03136    0.08109 =
         0.04101    0.02065    0.01322    0.00567
B12   3    0.164483    0.174894    0.356779    11.00000    0.02362    0.02735 =
         0.02015    0.00653    0.00562    0.00964
C13   1    0.474159    0.293646    0.252639    11.00000    0.07094    0.07902 =
         0.07000    0.01445    0.04594    0.02679
C23   1    0.488210    0.240567    0.290634    11.00000    0.08727    0.11606 =
         0.06926    0.05335    0.05795    0.05363
AFIX  43
H23   2    0.429648    0.190984    0.281695    11.00000   -1.20000
AFIX   0
C33   1    0.591366    0.264041    0.341615    11.00000    0.09502    0.21831 =
         0.07066    0.02945    0.05106    0.07130
AFIX  43
H33   2    0.602808    0.229870    0.368934    11.00000   -1.20000
AFIX   0
C43   1    0.680402    0.336040    0.355139    11.00000    0.06948    0.22682 =
         0.06586   -0.00923    0.02802    0.06119
AFIX  43
H43   2    0.750797    0.350377    0.390538    11.00000   -1.20000
AFIX   0
C53   1    0.662308    0.385469    0.315225    11.00000    0.10559    0.16965 =
         0.10526    0.00350    0.06310    0.07975
AFIX  43
H53   2    0.720773    0.434737    0.323182    11.00000   -1.20000
AFIX   0
C63   1    0.558083    0.363078    0.263149    11.00000    0.08083    0.05596 =
         0.13568    0.01316    0.07972    0.02051
AFIX  43
H63   2    0.546340    0.396599    0.235248    11.00000   -1.20000
AFIX   0
C73   1    0.366798    0.272498    0.198749    11.00000    0.10268    0.10699 =
         0.06216    0.02027    0.03075    0.04397
AFIX 137
H73A  2    0.315431    0.295574    0.216928    11.00000   -1.50000
H73B  2    0.331702    0.213613    0.180815    11.00000   -1.50000
H73C  2    0.380693    0.294014    0.162077    11.00000   -1.50000
AFIX   0
C14   1    0.632919    0.670604    0.337267    11.00000    0.03838    0.07346 =
         0.05496    0.02393    0.01161    0.00184
C24   1    0.607012    0.742082    0.337742    11.00000    0.04775    0.05817 =
         0.07981   -0.00763    0.02859   -0.00342
AFIX  43
H24   2    0.617839    0.779893    0.379705    11.00000   -1.20000
AFIX   0
C34   1    0.565480    0.756999    0.276413    11.00000    0.04196    0.04784 =
         0.11533    0.02506    0.01731    0.00718
AFIX  43
H34   2    0.549104    0.805455    0.276653    11.00000   -1.20000
AFIX   0
C44   1    0.548500    0.702864    0.216787    11.00000    0.03756    0.06334 =
         0.07925    0.03408    0.01271    0.00317
AFIX  43
H44   2    0.520599    0.713668    0.175255    11.00000   -1.20000
AFIX   0
C54   1    0.570652    0.633558    0.215397    11.00000    0.03216    0.06531 =
         0.06310    0.01745    0.01974    0.00903
AFIX  43
H54   2    0.556812    0.595546    0.172908    11.00000   -1.20000
AFIX   0
C64   1    0.612515    0.617667    0.274139    11.00000    0.03941    0.04969 =
         0.06791    0.01570    0.01624    0.01319
AFIX  43
H64   2    0.628313    0.568719    0.271888    11.00000   -1.20000
AFIX   0
C74   1    0.682667    0.653038    0.400468    11.00000    0.09313    0.12951 =
         0.07848    0.04486    0.02123    0.00498
AFIX 137
H74A  2    0.651847    0.674340    0.435404    11.00000   -1.50000
H74B  2    0.765832    0.678603    0.416642    11.00000   -1.50000
H74C  2    0.663315    0.594521    0.391276    11.00000   -1.50000
AFIX   0
HKLF 4


REM  l1297a
REM wR2 = 0.1418, GooF = S = 1.014, Restrained GooF = 1.085 for all data
REM R1 = 0.0566 for 11260 Fo > 4sig(Fo) and 0.1277 for all 20170 data
REM 1207 parameters refined using 2818 restraints

END

WGHT      0.0544      1.4601

REM Highest difference peak  0.497,  deepest hole -0.382,  1-sigma level  0.071
Q1    1   0.4089  0.2335  0.2357  11.00000  0.05    0.50
Q2    1  -0.0668  0.1287  0.5706  11.00000  0.05    0.48
Q3    1   0.0995 -0.0767  0.1143  11.00000  0.05    0.45
Q4    1  -0.0186  0.0631  0.5659  11.00000  0.05    0.42
Q5    1   0.6370  0.2259  0.5465  11.00000  0.05    0.41
Q6    1   0.1379 -0.0726  0.1181  11.00000  0.05    0.41
Q7    1   0.5565  0.3097  0.5530  11.00000  0.05    0.38
Q8    1   0.6107  0.7381  0.3869  11.00000  0.05    0.36
Q9    1   0.6047  0.3129  0.3074  11.00000  0.05    0.35
Q10   1   0.5765  0.8054  0.3383  11.00000  0.05    0.35
Q11   1   0.0352  0.0986  0.4621  11.00000  0.05    0.35
Q12   1   1.0518  0.5234  0.2111  11.00000  0.05    0.33
Q13   1   0.6173  0.8355  0.3882  11.00000  0.05    0.32
Q14   1   0.7708  0.2908  0.1825  11.00000  0.05    0.32
Q15   1   0.7043  0.3957  0.0125  11.00000  0.05    0.31
Q16   1   0.5800  0.1848  0.3492  11.00000  0.05    0.31
Q17   1   0.5004  0.1957  0.2995  11.00000  0.05    0.31
Q18   1   0.4880  0.2586  0.2997  11.00000  0.05    0.31
Q19   1   0.1622  0.2820  0.3977  11.00000  0.05    0.31
Q20   1   0.5771  0.8394  0.3866  11.00000  0.05    0.30
;
_shelx_res_checksum              51294
####################################################################### 
# 
# This file contains crystal structure data downloaded from the 
# Cambridge Structural Database (CSD) hosted by the Cambridge 
# Crystallographic Data Centre (CCDC).
# 
# Full information about CCDC data access policies and citation 
# guidelines are available at http://www.ccdc.cam.ac.uk/access/V1 
# 
# Audit and citation data items may have been added by the CCDC. 
# Please retain this information to preserve the provenance of 
# this file and to allow appropriate attribution of the data. 
# 
#######################################################################

data_l1212a
_database_code_depnum_ccdc_archive 'CCDC 2303879'
loop_
_audit_author_name
_audit_author_address
'Martin Lutz'
;Utrecht University
Netherlands
;
_audit_update_record             
;
2023-10-26 deposited with the CCDC.	2024-03-08 downloaded from the CCDC.
;

_audit_creation_method           SHELXL-2018/3
_shelx_SHELXL_version_number     2018/3
_chemical_name_systematic        ?
_chemical_name_common            ?
_chemical_melting_point          ?
_chemical_formula_moiety         'C26 H44 Cl3 N2 P2 Ti, C32 H12 B F24'
_chemical_formula_sum            'C58 H56 B Cl3 F24 N2 P2 Ti'
_chemical_formula_weight         1464.04

loop_
_atom_type_symbol
_atom_type_description
_atom_type_scat_dispersion_real
_atom_type_scat_dispersion_imag
_atom_type_scat_source
C C 0.0033 0.0016 'International Tables Vol C Tables 4.2.6.8 and 6.1.1.4'
H H 0.0000 0.0000 'International Tables Vol C Tables 4.2.6.8 and 6.1.1.4'
B B 0.0013 0.0007 'International Tables Vol C Tables 4.2.6.8 and 6.1.1.4'
Cl Cl 0.1484 0.1585 'International Tables Vol C Tables 4.2.6.8 and 6.1.1.4'
F F 0.0171 0.0103 'International Tables Vol C Tables 4.2.6.8 and 6.1.1.4'
N N 0.0061 0.0033 'International Tables Vol C Tables 4.2.6.8 and 6.1.1.4'
P P 0.1023 0.0942 'International Tables Vol C Tables 4.2.6.8 and 6.1.1.4'
Ti Ti 0.2776 0.4457 'International Tables Vol C Tables 4.2.6.8 and 6.1.1.4'

_space_group_crystal_system      monoclinic
_space_group_IT_number           14
_space_group_name_H-M_alt        'P 21/c'
_space_group_name_Hall           '-P 2ybc'

_shelx_space_group_comment       
;
The symmetry employed for this shelxl refinement is uniquely defined
by the following loop, which should always be used as a source of
symmetry information in preference to the above space-group names.
They are only intended as comments.
;

loop_
_space_group_symop_operation_xyz
'x, y, z'
'-x, y+1/2, -z+1/2'
'-x, -y, -z'
'x, -y-1/2, z-1/2'

_cell_length_a                   18.2372(13)
_cell_length_b                   18.2261(10)
_cell_length_c                   19.3593(8)
_cell_angle_alpha                90
_cell_angle_beta                 90.255(3)
_cell_angle_gamma                90
_cell_volume                     6434.8(6)
_cell_formula_units_Z            4
_cell_measurement_temperature    150(2)
_cell_measurement_reflns_used    20921
_cell_measurement_theta_min      1.09
_cell_measurement_theta_max      25.19

loop_
_diffrn_orient_matrix_type
_diffrn_orient_matrix_UB_11
_diffrn_orient_matrix_UB_12
_diffrn_orient_matrix_UB_13
_diffrn_orient_matrix_UB_21
_diffrn_orient_matrix_UB_22
_diffrn_orient_matrix_UB_23
_diffrn_orient_matrix_UB_31
_diffrn_orient_matrix_UB_32
_diffrn_orient_matrix_UB_33
'Nonius RMAT' -0.0209312 0.0473461 -0.0172008 -0.0494881 -0.0148410 0.0171038
0.0109529 0.0234242 0.0456036

_exptl_crystal_description       block
_exptl_crystal_colour            'dark red'
_exptl_crystal_density_meas      ?
_exptl_crystal_density_method    ?
_exptl_crystal_density_diffrn    1.511
_exptl_crystal_F_000             2968
_exptl_transmission_factor_min   ?
_exptl_transmission_factor_max   ?
_exptl_crystal_size_max          0.42
_exptl_crystal_size_mid          0.31
_exptl_crystal_size_min          0.08
_exptl_absorpt_coefficient_mu    0.416
_shelx_estimated_absorpt_T_min   ?
_shelx_estimated_absorpt_T_max   ?
_exptl_absorpt_correction_type   multi-scan
_exptl_absorpt_correction_T_min  0.6139
_exptl_absorpt_correction_T_max  0.7452
_exptl_absorpt_process_details   
;
 SADABS 2016/2: Krause, L., Herbst-Irmer, R., Sheldrick G.M. & Stalke D.,
 J. Appl. Cryst. 48 (2015) 3-10
;
_exptl_absorpt_special_details   ?
_diffrn_ambient_temperature      150(2)
_diffrn_radiation_wavelength     0.71073
_diffrn_radiation_type           MoK\a
_diffrn_source                   'sealed tube'
_diffrn_measurement_device_type  'Bruker Kappa ApexII'
_diffrn_measurement_method       '\w scans'
_diffrn_detector_area_resol_mean ?
_diffrn_reflns_number            41765
_diffrn_reflns_av_unetI/netI     0.0634
_diffrn_reflns_av_R_equivalents  0.0590
_diffrn_reflns_limit_h_min       -21
_diffrn_reflns_limit_h_max       21
_diffrn_reflns_limit_k_min       -21
_diffrn_reflns_limit_k_max       21
_diffrn_reflns_limit_l_min       -20
_diffrn_reflns_limit_l_max       23
_diffrn_reflns_theta_min         1.117
_diffrn_reflns_theta_max         25.160
_diffrn_reflns_theta_full        25.160
_diffrn_measured_fraction_theta_max 1.000
_diffrn_measured_fraction_theta_full 1.000
_diffrn_reflns_Laue_measured_fraction_max 1.000
_diffrn_reflns_Laue_measured_fraction_full 1.000
_diffrn_reflns_point_group_measured_fraction_max 1.000
_diffrn_reflns_point_group_measured_fraction_full 1.000
_reflns_number_total             11528
_reflns_number_gt                7453
_reflns_threshold_expression     'I > 2\s(I)'
_reflns_Friedel_coverage         0.000
_reflns_Friedel_fraction_max     .
_reflns_Friedel_fraction_full    .

_reflns_special_details          
;
 Reflections were merged by SHELXL according to the crystal
 class for the calculation of statistics and refinement.
 
 _reflns_Friedel_fraction is defined as the number of unique
 Friedel pairs measured divided by the number that would be
 possible theoretically, ignoring centric projections and
 systematic absences.
;

_computing_data_collection       Apex3
_computing_cell_refinement       Peakref
_computing_data_reduction        'Eval15, Sadabs'
_computing_structure_solution    SHELXT
_computing_structure_refinement  'SHELXL-2018/3 (Sheldrick, 2018)'
_computing_molecular_graphics    ?
_computing_publication_material  ?
_refine_special_details          ?
_refine_ls_structure_factor_coef Fsqd
_refine_ls_matrix_type           full
_refine_ls_weighting_scheme      calc
_refine_ls_weighting_details     
'w=1/[\s^2^(Fo^2^)+(0.0905P)^2^+6.3794P] where P=(Fo^2^+2Fc^2^)/3'
_atom_sites_solution_primary     dual
_atom_sites_solution_secondary   difmap
_atom_sites_solution_hydrogens   geom
_refine_ls_hydrogen_treatment    constr
_refine_ls_extinction_method     none
_refine_ls_extinction_coef       .
_refine_ls_number_reflns         11528
_refine_ls_number_parameters     832
_refine_ls_number_restraints     0
_refine_ls_R_factor_all          0.1030
_refine_ls_R_factor_gt           0.0589
_refine_ls_wR_factor_ref         0.1699
_refine_ls_wR_factor_gt          0.1456
_refine_ls_goodness_of_fit_ref   1.029
_refine_ls_restrained_S_all      1.029
_refine_ls_shift/su_max          0.000
_refine_ls_shift/su_mean         0.000

loop_
_atom_site_label
_atom_site_type_symbol
_atom_site_fract_x
_atom_site_fract_y
_atom_site_fract_z
_atom_site_U_iso_or_equiv
_atom_site_adp_type
_atom_site_occupancy
_atom_site_site_symmetry_order
_atom_site_calc_flag
_atom_site_refinement_flags_posn
_atom_site_refinement_flags_adp
_atom_site_refinement_flags_occupancy
_atom_site_disorder_assembly
_atom_site_disorder_group
Ti1 Ti 0.73051(4) 0.21330(4) 0.19612(4) 0.02393(19) Uani 1 1 d . . . . .
Cl1 Cl 0.81989(6) 0.29432(6) 0.16794(6) 0.0335(3) Uani 1 1 d . . . . .
Cl2 Cl 0.64711(6) 0.12187(6) 0.20528(6) 0.0361(3) Uani 1 1 d . . . . .
Cl3 Cl 0.70219(6) 0.26678(6) 0.29921(5) 0.0356(3) Uani 1 1 d . . . . .
P1 P 0.62261(6) 0.30778(6) 0.13744(5) 0.0255(3) Uani 1 1 d . . . . .
P2 P 0.83598(6) 0.12990(6) 0.27282(5) 0.0236(3) Uani 1 1 d . . . . .
N1 N 0.7072(2) 0.19473(19) 0.08605(17) 0.0315(9) Uani 1 1 d . . . . .
N2 N 0.8016(2) 0.14191(19) 0.13371(17) 0.0293(8) Uani 1 1 d . . . . .
C1 C 0.5960(2) 0.2537(2) 0.0592(2) 0.0317(10) Uani 1 1 d . . . . .
H1A H 0.554295 0.221024 0.070194 0.038 Uiso 1 1 calc R U . . .
H1B H 0.580562 0.287322 0.021692 0.038 Uiso 1 1 calc R U . . .
C2 C 0.6602(3) 0.2090(2) 0.0363(2) 0.0308(10) Uani 1 1 d . . . . .
C3 C 0.6730(3) 0.1795(3) -0.0306(2) 0.0375(11) Uani 1 1 d . . . . .
H3 H 0.639135 0.188929 -0.066906 0.045 Uiso 1 1 calc R U . . .
C4 C 0.7339(3) 0.1374(3) -0.0430(2) 0.0416(12) Uani 1 1 d . . . . .
H4 H 0.742630 0.119153 -0.088199 0.050 Uiso 1 1 calc R U . . .
C5 C 0.7838(3) 0.1211(2) 0.0108(2) 0.0356(11) Uani 1 1 d . . . . .
C6 C 0.7656(3) 0.1508(2) 0.0738(2) 0.0311(10) Uani 1 1 d . . . . .
C7 C 0.8503(3) 0.0809(3) 0.0121(2) 0.0446(13) Uani 1 1 d . . . . .
H7 H 0.867538 0.058106 -0.028839 0.053 Uiso 1 1 calc R U . . .
C8 C 0.8902(3) 0.0745(2) 0.0726(2) 0.0379(12) Uani 1 1 d . . . . .
H8 H 0.935318 0.048550 0.072576 0.046 Uiso 1 1 calc R U . . .
C9 C 0.8644(2) 0.1065(2) 0.1353(2) 0.0304(10) Uani 1 1 d . . . . .
C10 C 0.9032(2) 0.1082(2) 0.2033(2) 0.0307(10) Uani 1 1 d . . . . .
H10A H 0.942232 0.145908 0.202479 0.037 Uiso 1 1 calc R U . . .
H10B H 0.926232 0.059999 0.212401 0.037 Uiso 1 1 calc R U . . .
C11 C 0.6577(2) 0.3965(2) 0.0989(2) 0.0327(10) Uani 1 1 d . . . . .
C12 C 0.7118(3) 0.3771(3) 0.0415(2) 0.0422(12) Uani 1 1 d . . . . .
H12A H 0.685173 0.354561 0.002843 0.063 Uiso 1 1 calc R U . . .
H12B H 0.748350 0.342437 0.059333 0.063 Uiso 1 1 calc R U . . .
H12C H 0.736374 0.421726 0.025610 0.063 Uiso 1 1 calc R U . . .
C13 C 0.6966(3) 0.4414(2) 0.1561(3) 0.0390(11) Uani 1 1 d . . . . .
H13A H 0.733941 0.410881 0.178616 0.059 Uiso 1 1 calc R U . . .
H13B H 0.660528 0.457233 0.190407 0.059 Uiso 1 1 calc R U . . .
H13C H 0.719983 0.484570 0.135573 0.059 Uiso 1 1 calc R U . . .
C14 C 0.5969(3) 0.4437(3) 0.0665(3) 0.0469(13) Uani 1 1 d . . . . .
H14A H 0.618916 0.485828 0.042882 0.070 Uiso 1 1 calc R U . . .
H14B H 0.563923 0.461197 0.102751 0.070 Uiso 1 1 calc R U . . .
H14C H 0.569103 0.414263 0.033079 0.070 Uiso 1 1 calc R U . . .
C15 C 0.5333(2) 0.3229(2) 0.1840(2) 0.0323(10) Uani 1 1 d . . . . .
C16 C 0.4691(3) 0.3420(3) 0.1364(3) 0.0479(13) Uani 1 1 d . . . . .
H16A H 0.424762 0.349220 0.164054 0.072 Uiso 1 1 calc R U . . .
H16B H 0.461052 0.301837 0.103586 0.072 Uiso 1 1 calc R U . . .
H16C H 0.480210 0.387159 0.111095 0.072 Uiso 1 1 calc R U . . .
C17 C 0.5152(3) 0.2502(3) 0.2201(3) 0.0420(12) Uani 1 1 d . . . . .
H17A H 0.553541 0.238893 0.254098 0.063 Uiso 1 1 calc R U . . .
H17B H 0.512726 0.210805 0.185693 0.063 Uiso 1 1 calc R U . . .
H17C H 0.467868 0.254450 0.243465 0.063 Uiso 1 1 calc R U . . .
C18 C 0.5438(3) 0.3815(3) 0.2391(2) 0.0408(12) Uani 1 1 d . . . . .
H18A H 0.549909 0.429439 0.216968 0.061 Uiso 1 1 calc R U . . .
H18B H 0.587488 0.370121 0.266739 0.061 Uiso 1 1 calc R U . . .
H18C H 0.500692 0.382698 0.269179 0.061 Uiso 1 1 calc R U . . .
C19 C 0.8941(2) 0.1769(2) 0.3408(2) 0.0272(10) Uani 1 1 d . . . . .
C20 C 0.9700(2) 0.1426(3) 0.3514(2) 0.0375(11) Uani 1 1 d . . . . .
H20A H 0.997138 0.170566 0.386349 0.056 Uiso 1 1 calc R U . . .
H20B H 0.996957 0.143597 0.307679 0.056 Uiso 1 1 calc R U . . .
H20C H 0.964537 0.091693 0.366812 0.056 Uiso 1 1 calc R U . . .
C21 C 0.8520(3) 0.1788(3) 0.4091(2) 0.0402(12) Uani 1 1 d . . . . .
H21A H 0.849852 0.129200 0.428640 0.060 Uiso 1 1 calc R U . . .
H21B H 0.802169 0.196821 0.400818 0.060 Uiso 1 1 calc R U . . .
H21C H 0.877245 0.211486 0.441643 0.060 Uiso 1 1 calc R U . . .
C22 C 0.9059(3) 0.2564(2) 0.3170(2) 0.0366(11) Uani 1 1 d . . . . .
H22A H 0.858348 0.281054 0.312747 0.055 Uiso 1 1 calc R U . . .
H22B H 0.930482 0.256456 0.272067 0.055 Uiso 1 1 calc R U . . .
H22C H 0.936360 0.282272 0.350908 0.055 Uiso 1 1 calc R U . . .
C23 C 0.8066(3) 0.0356(2) 0.3026(2) 0.0329(10) Uani 1 1 d . . . . .
C24 C 0.7848(3) -0.0089(2) 0.2384(2) 0.0407(12) Uani 1 1 d . . . . .
H24A H 0.763971 -0.056049 0.252756 0.061 Uiso 1 1 calc R U . . .
H24B H 0.828217 -0.017553 0.209931 0.061 Uiso 1 1 calc R U . . .
H24C H 0.748226 0.018487 0.211590 0.061 Uiso 1 1 calc R U . . .
C25 C 0.8667(3) -0.0066(2) 0.3406(2) 0.0432(12) Uani 1 1 d . . . . .
H25A H 0.877169 0.017308 0.384860 0.065 Uiso 1 1 calc R U . . .
H25B H 0.911218 -0.007257 0.312409 0.065 Uiso 1 1 calc R U . . .
H25C H 0.850335 -0.057073 0.348820 0.065 Uiso 1 1 calc R U . . .
C26 C 0.7388(3) 0.0433(3) 0.3490(2) 0.0424(12) Uani 1 1 d . . . . .
H26A H 0.722017 -0.005455 0.363123 0.064 Uiso 1 1 calc R U . . .
H26B H 0.699622 0.068215 0.323306 0.064 Uiso 1 1 calc R U . . .
H26C H 0.751597 0.072164 0.390025 0.064 Uiso 1 1 calc R U . . .
F1 F 0.4324(3) 0.0966(2) 0.09343(16) 0.1109(18) Uani 1 1 d . . . . .
F2 F 0.3736(2) 0.0035(3) 0.1215(2) 0.1132(18) Uani 1 1 d . . . . .
F3 F 0.48497(19) 0.0118(2) 0.14595(16) 0.0736(11) Uani 1 1 d . . . . .
F4 F 0.53651(16) 0.0787(2) 0.38198(16) 0.0656(9) Uani 1 1 d . . . . .
F5 F 0.45092(16) 0.12189(17) 0.44487(13) 0.0499(7) Uani 1 1 d . . . . .
F6 F 0.51789(19) 0.19400(19) 0.38637(17) 0.0720(10) Uani 1 1 d . . . . .
F7 F 0.34715(14) 0.26594(14) 0.03392(13) 0.0404(6) Uani 1 1 d . . . . .
F8 F 0.26567(15) 0.3232(2) -0.02359(13) 0.0574(9) Uani 1 1 d . . . . .
F9 F 0.32491(15) 0.37807(14) 0.05683(14) 0.0471(7) Uani 1 1 d . . . . .
F10 F -0.00611(14) 0.23229(14) 0.11458(14) 0.0407(6) Uani 1 1 d . . . . .
F11 F 0.01558(14) 0.32969(16) 0.05688(14) 0.0468(7) Uani 1 1 d . . . . .
F12 F 0.00247(14) 0.33540(16) 0.16678(14) 0.0480(7) Uani 1 1 d . . . . .
F13 F 0.06003(16) 0.04973(16) 0.47420(13) 0.0507(8) Uani 1 1 d . . . . .
F14 F 0.17427(14) 0.02779(14) 0.48558(11) 0.0395(6) Uani 1 1 d . . . . .
F15 F 0.10150(17) -0.05753(13) 0.45192(13) 0.0497(8) Uani 1 1 d . . . . .
F16 F 0.03107(18) -0.07121(16) 0.20815(13) 0.0590(9) Uani 1 1 d . . . . .
F17 F 0.13842(17) -0.06745(15) 0.16477(14) 0.0528(8) Uani 1 1 d . . . . .
F18 F 0.06034(17) 0.01528(14) 0.13901(13) 0.0464(7) Uani 1 1 d . . . . .
F19 F 0.37940(17) 0.43471(17) 0.34078(18) 0.0632(9) Uani 1 1 d . . . . .
F20 F 0.4012(2) 0.3831(2) 0.4357(2) 0.0969(14) Uani 1 1 d . . . . .
F21 F 0.3343(2) 0.47946(18) 0.4316(2) 0.0864(12) Uani 1 1 d . . . . .
F22 F 0.04802(16) 0.29244(15) 0.46403(15) 0.0511(8) Uani 1 1 d . . . . .
F23 F 0.10110(17) 0.37887(19) 0.51823(15) 0.0649(9) Uani 1 1 d . . . . .
F24 F 0.04799(18) 0.40052(17) 0.42283(17) 0.0655(9) Uani 1 1 d . . . . .
C27 C 0.3143(2) 0.1599(2) 0.2726(2) 0.0229(9) Uani 1 1 d . . . . .
C28 C 0.3366(2) 0.1201(2) 0.2141(2) 0.0254(9) Uani 1 1 d . . . . .
H28 H 0.303886 0.116966 0.175884 0.030 Uiso 1 1 calc R U . . .
C29 C 0.4031(2) 0.0855(2) 0.2096(2) 0.0266(9) Uani 1 1 d . . . . .
C30 C 0.4521(2) 0.0868(2) 0.2645(2) 0.0282(10) Uani 1 1 d . . . . .
H30 H 0.498390 0.063125 0.261453 0.034 Uiso 1 1 calc R U . . .
C31 C 0.4315(2) 0.1237(2) 0.3241(2) 0.0273(10) Uani 1 1 d . . . . .
C32 C 0.3639(2) 0.1584(2) 0.3276(2) 0.0249(9) Uani 1 1 d . . . . .
H32 H 0.350790 0.182270 0.369377 0.030 Uiso 1 1 calc R U . . .
C33 C 0.4237(3) 0.0495(3) 0.1430(2) 0.0392(12) Uani 1 1 d . . . . .
C34 C 0.4834(3) 0.1291(3) 0.3835(2) 0.0381(11) Uani 1 1 d . . . . .
C35 C 0.2089(2) 0.2363(2) 0.20256(19) 0.0210(9) Uani 1 1 d . . . . .
C36 C 0.2582(2) 0.2596(2) 0.15251(19) 0.0228(9) Uani 1 1 d . . . . .
H36 H 0.309177 0.252857 0.160779 0.027 Uiso 1 1 calc R U . . .
C37 C 0.2361(2) 0.2922(2) 0.09089(19) 0.0208(9) Uani 1 1 d . . . . .
C38 C 0.1628(2) 0.3036(2) 0.0774(2) 0.0242(9) Uani 1 1 d . . . . .
H38 H 0.147492 0.325224 0.035057 0.029 Uiso 1 1 calc R U . . .
C39 C 0.1118(2) 0.2832(2) 0.1266(2) 0.0233(9) Uani 1 1 d . . . . .
C40 C 0.1353(2) 0.2502(2) 0.18763(19) 0.0235(9) Uani 1 1 d . . . . .
H40 H 0.099505 0.236593 0.220736 0.028 Uiso 1 1 calc R U . . .
C41 C 0.2928(2) 0.3148(2) 0.0398(2) 0.0288(10) Uani 1 1 d . . . . .
C42 C 0.0324(2) 0.2954(2) 0.1159(2) 0.0295(10) Uani 1 1 d . . . . .
C43 C 0.1780(2) 0.1273(2) 0.29167(19) 0.0205(8) Uani 1 1 d . . . . .
C44 C 0.1656(2) 0.1014(2) 0.35854(19) 0.0203(8) Uani 1 1 d . . . . .
H44 H 0.183892 0.128971 0.396525 0.024 Uiso 1 1 calc R U . . .
C45 C 0.1273(2) 0.0367(2) 0.37163(19) 0.0204(8) Uani 1 1 d . . . . .
C46 C 0.1008(2) -0.0059(2) 0.31793(19) 0.0213(9) Uani 1 1 d . . . . .
H46 H 0.076045 -0.050772 0.326589 0.026 Uiso 1 1 calc R U . . .
C47 C 0.1113(2) 0.0189(2) 0.2515(2) 0.0229(9) Uani 1 1 d . . . . .
C48 C 0.1495(2) 0.0838(2) 0.2389(2) 0.0228(9) Uani 1 1 d . . . . .
H48 H 0.156402 0.098912 0.192390 0.027 Uiso 1 1 calc R U . . .
C49 C 0.1154(2) 0.0143(2) 0.4451(2) 0.0285(10) Uani 1 1 d . . . . .
C50 C 0.0850(2) -0.0258(2) 0.1917(2) 0.0310(10) Uani 1 1 d . . . . .
C51 C 0.2269(2) 0.2626(2) 0.33341(19) 0.0225(9) Uani 1 1 d . . . . .
C52 C 0.2859(2) 0.3108(2) 0.3441(2) 0.0280(10) Uani 1 1 d . . . . .
H52 H 0.329641 0.303632 0.318538 0.034 Uiso 1 1 calc R U . . .
C53 C 0.2827(3) 0.3686(2) 0.3908(2) 0.0327(10) Uani 1 1 d . . . . .
C54 C 0.2204(3) 0.3810(2) 0.4284(2) 0.0328(11) Uani 1 1 d . . . . .
H54 H 0.218664 0.419800 0.461177 0.039 Uiso 1 1 calc R U . . .
C55 C 0.1596(2) 0.3360(2) 0.4180(2) 0.0278(10) Uani 1 1 d . . . . .
C56 C 0.1635(2) 0.2781(2) 0.37126(19) 0.0239(9) Uani 1 1 d . . . . .
H56 H 0.121526 0.247896 0.364810 0.029 Uiso 1 1 calc R U . . .
C57 C 0.3488(3) 0.4162(3) 0.4004(3) 0.0458(13) Uani 1 1 d . . . . .
C58 C 0.0908(3) 0.3520(2) 0.4552(2) 0.0362(11) Uani 1 1 d . . . . .
B1 B 0.2325(3) 0.1969(2) 0.2757(2) 0.0231(10) Uani 1 1 d . . . . .

loop_
_atom_site_aniso_label
_atom_site_aniso_U_11
_atom_site_aniso_U_22
_atom_site_aniso_U_33
_atom_site_aniso_U_23
_atom_site_aniso_U_13
_atom_site_aniso_U_12
Ti1 0.0346(4) 0.0177(4) 0.0194(4) -0.0016(3) 0.0002(3) 0.0005(3)
Cl1 0.0345(6) 0.0288(6) 0.0374(6) 0.0079(5) -0.0002(5) -0.0024(5)
Cl2 0.0441(7) 0.0224(5) 0.0419(6) -0.0006(5) -0.0016(5) -0.0053(5)
Cl3 0.0445(7) 0.0369(6) 0.0254(5) -0.0107(5) 0.0005(5) 0.0066(5)
P1 0.0334(6) 0.0180(5) 0.0250(6) 0.0010(5) -0.0010(5) -0.0028(5)
P2 0.0389(6) 0.0120(5) 0.0199(5) 0.0016(4) 0.0022(4) 0.0023(5)
N1 0.050(2) 0.0210(19) 0.0239(19) -0.0021(16) -0.0001(17) 0.0064(17)
N2 0.045(2) 0.0228(19) 0.0202(18) 0.0000(15) 0.0012(16) 0.0074(17)
C1 0.041(3) 0.029(2) 0.025(2) -0.001(2) -0.0111(19) -0.001(2)
C2 0.050(3) 0.019(2) 0.024(2) 0.0018(18) -0.010(2) -0.004(2)
C3 0.059(3) 0.031(3) 0.022(2) 0.000(2) -0.006(2) 0.000(2)
C4 0.072(4) 0.032(3) 0.020(2) -0.003(2) 0.004(2) 0.004(3)
C5 0.063(3) 0.022(2) 0.021(2) 0.0001(19) 0.003(2) 0.004(2)
C6 0.050(3) 0.024(2) 0.020(2) 0.0005(18) 0.002(2) 0.002(2)
C7 0.077(4) 0.030(3) 0.026(2) -0.003(2) 0.013(2) 0.019(3)
C8 0.061(3) 0.026(2) 0.027(2) 0.002(2) 0.010(2) 0.011(2)
C9 0.046(3) 0.016(2) 0.029(2) 0.0059(18) 0.006(2) 0.004(2)
C10 0.044(3) 0.024(2) 0.024(2) 0.0031(19) 0.0046(19) 0.011(2)
C11 0.040(3) 0.018(2) 0.040(3) 0.007(2) 0.000(2) -0.001(2)
C12 0.057(3) 0.027(3) 0.042(3) 0.018(2) 0.008(2) -0.003(2)
C13 0.040(3) 0.022(2) 0.054(3) 0.000(2) -0.002(2) -0.003(2)
C14 0.055(3) 0.029(3) 0.056(3) 0.016(2) -0.002(3) 0.002(2)
C15 0.032(2) 0.026(2) 0.039(3) 0.001(2) 0.004(2) -0.001(2)
C16 0.039(3) 0.049(3) 0.056(3) 0.005(3) 0.001(2) -0.003(3)
C17 0.040(3) 0.030(3) 0.057(3) 0.005(2) 0.011(2) -0.003(2)
C18 0.044(3) 0.035(3) 0.043(3) -0.007(2) 0.009(2) 0.008(2)
C19 0.040(3) 0.015(2) 0.026(2) 0.0033(18) -0.0041(19) 0.0014(19)
C20 0.048(3) 0.028(3) 0.037(3) -0.001(2) -0.011(2) 0.006(2)
C21 0.063(3) 0.031(3) 0.026(2) -0.006(2) -0.008(2) 0.010(2)
C22 0.046(3) 0.020(2) 0.044(3) 0.003(2) -0.013(2) -0.007(2)
C23 0.056(3) 0.015(2) 0.028(2) 0.0048(19) 0.000(2) -0.002(2)
C24 0.065(3) 0.013(2) 0.043(3) 0.002(2) -0.005(2) -0.005(2)
C25 0.071(4) 0.019(2) 0.040(3) 0.011(2) -0.001(2) 0.006(2)
C26 0.064(3) 0.030(3) 0.034(3) 0.011(2) 0.010(2) -0.004(2)
F1 0.230(5) 0.069(3) 0.0341(18) 0.0113(19) 0.038(2) 0.058(3)
F2 0.073(2) 0.145(4) 0.121(3) -0.114(3) 0.014(2) -0.016(3)
F3 0.081(2) 0.087(3) 0.0531(19) -0.0176(18) 0.0031(17) 0.048(2)
F4 0.0506(18) 0.090(3) 0.0563(19) -0.0084(18) -0.0176(15) 0.0307(19)
F5 0.0580(18) 0.0589(19) 0.0328(15) 0.0034(14) -0.0063(13) 0.0036(15)
F6 0.086(2) 0.067(2) 0.063(2) 0.0134(18) -0.0355(18) -0.040(2)
F7 0.0418(15) 0.0375(15) 0.0420(15) 0.0035(13) 0.0112(12) 0.0086(13)
F8 0.0423(16) 0.104(3) 0.0256(14) 0.0239(16) 0.0017(12) 0.0047(17)
F9 0.0542(17) 0.0300(15) 0.0574(18) 0.0016(13) 0.0153(14) -0.0135(14)
F10 0.0367(15) 0.0291(14) 0.0562(17) 0.0076(13) -0.0023(12) -0.0032(12)
F11 0.0394(15) 0.0502(18) 0.0508(17) 0.0275(15) -0.0039(13) 0.0078(14)
F12 0.0435(16) 0.0474(17) 0.0532(17) -0.0137(14) 0.0054(13) 0.0165(14)
F13 0.0643(19) 0.0565(19) 0.0314(14) 0.0142(14) 0.0183(13) 0.0215(16)
F14 0.0581(17) 0.0374(15) 0.0230(12) 0.0075(12) -0.0092(12) -0.0068(13)
F15 0.099(2) 0.0192(13) 0.0311(14) 0.0123(11) -0.0042(14) -0.0210(14)
F16 0.094(2) 0.0471(18) 0.0359(15) -0.0110(14) 0.0030(15) -0.0466(18)
F17 0.081(2) 0.0330(16) 0.0441(16) -0.0215(13) 0.0018(15) 0.0129(15)
F18 0.083(2) 0.0242(14) 0.0315(14) -0.0033(12) -0.0194(13) -0.0034(14)
F19 0.063(2) 0.0468(19) 0.080(2) -0.0094(17) 0.0076(17) -0.0285(16)
F20 0.093(3) 0.066(2) 0.131(3) 0.027(2) -0.066(3) -0.038(2)
F21 0.099(3) 0.046(2) 0.114(3) -0.051(2) 0.028(2) -0.040(2)
F22 0.0630(19) 0.0307(15) 0.0598(18) -0.0088(14) 0.0235(15) -0.0055(14)
F23 0.070(2) 0.077(2) 0.0471(18) -0.0368(17) 0.0104(15) 0.0002(18)
F24 0.068(2) 0.0497(19) 0.079(2) 0.0238(17) 0.0117(17) 0.0285(17)
C27 0.035(2) 0.0107(19) 0.023(2) 0.0045(17) 0.0015(18) -0.0062(17)
C28 0.034(2) 0.015(2) 0.026(2) 0.0033(18) -0.0026(18) -0.0037(19)
C29 0.038(2) 0.013(2) 0.029(2) 0.0032(18) 0.0011(19) -0.0002(19)
C30 0.034(2) 0.016(2) 0.035(2) 0.0062(19) 0.0034(19) -0.0033(19)
C31 0.035(2) 0.016(2) 0.030(2) 0.0088(18) 0.0004(19) -0.0048(19)
C32 0.037(2) 0.0128(19) 0.025(2) 0.0047(17) 0.0039(18) -0.0045(18)
C33 0.053(3) 0.031(3) 0.033(3) -0.004(2) -0.003(2) 0.010(2)
C34 0.040(3) 0.037(3) 0.038(3) 0.006(2) -0.003(2) -0.002(2)
C35 0.032(2) 0.0077(18) 0.023(2) -0.0034(16) -0.0006(17) -0.0035(17)
C36 0.032(2) 0.0115(19) 0.025(2) -0.0004(17) -0.0027(17) -0.0026(17)
C37 0.032(2) 0.0102(18) 0.020(2) -0.0011(16) 0.0031(17) -0.0017(17)
C38 0.042(3) 0.0095(19) 0.021(2) -0.0003(16) -0.0027(18) -0.0002(18)
C39 0.035(2) 0.0065(18) 0.029(2) 0.0017(17) 0.0030(18) 0.0028(17)
C40 0.037(2) 0.0118(19) 0.022(2) -0.0010(17) 0.0050(18) -0.0023(18)
C41 0.031(2) 0.034(3) 0.021(2) 0.0036(19) -0.0029(18) -0.001(2)
C42 0.039(3) 0.017(2) 0.033(2) 0.0035(19) 0.002(2) -0.002(2)
C43 0.030(2) 0.0128(19) 0.019(2) -0.0011(16) 0.0007(16) 0.0031(17)
C44 0.031(2) 0.0100(18) 0.020(2) -0.0017(16) -0.0020(17) 0.0014(17)
C45 0.027(2) 0.0135(19) 0.021(2) 0.0013(16) 0.0002(16) 0.0037(17)
C46 0.030(2) 0.0075(18) 0.026(2) 0.0013(16) -0.0015(17) -0.0003(16)
C47 0.034(2) 0.0112(19) 0.024(2) -0.0017(17) -0.0006(17) 0.0007(18)
C48 0.036(2) 0.013(2) 0.019(2) 0.0008(16) 0.0043(17) -0.0004(18)
C49 0.041(3) 0.013(2) 0.031(2) 0.0021(18) 0.004(2) -0.0005(19)
C50 0.045(3) 0.020(2) 0.028(2) -0.003(2) 0.003(2) -0.003(2)
C51 0.038(2) 0.0112(19) 0.018(2) 0.0043(16) -0.0031(17) -0.0021(18)
C52 0.036(3) 0.018(2) 0.030(2) 0.0052(19) -0.0030(19) -0.0014(19)
C53 0.047(3) 0.018(2) 0.033(2) -0.0003(19) -0.008(2) -0.006(2)
C54 0.055(3) 0.014(2) 0.029(2) -0.0015(18) -0.006(2) -0.002(2)
C55 0.047(3) 0.017(2) 0.020(2) 0.0017(17) -0.0035(19) 0.005(2)
C56 0.036(2) 0.012(2) 0.024(2) 0.0027(17) -0.0064(18) -0.0033(18)
C57 0.056(3) 0.028(3) 0.053(3) -0.007(3) -0.009(3) -0.011(3)
C58 0.048(3) 0.023(2) 0.038(3) -0.002(2) -0.006(2) 0.005(2)
B1 0.038(3) 0.013(2) 0.018(2) -0.0001(19) 0.0013(19) -0.002(2)

_geom_special_details            
;
 All esds (except the esd in the dihedral angle between two l.s. planes)
 are estimated using the full covariance matrix.  The cell esds are taken
 into account individually in the estimation of esds in distances, angles
 and torsion angles; correlations between esds in cell parameters are only
 used when they are defined by crystal symmetry.  An approximate (isotropic)
 treatment of cell esds is used for estimating esds involving l.s. planes.
;

loop_
_geom_bond_atom_site_label_1
_geom_bond_atom_site_label_2
_geom_bond_distance
_geom_bond_site_symmetry_2
_geom_bond_publ_flag
Ti1 N1 2.197(3) . ?
Ti1 N2 2.202(3) . ?
Ti1 Cl2 2.2637(13) . ?
Ti1 Cl1 2.2680(13) . ?
Ti1 Cl3 2.2822(12) . ?
Ti1 C6 2.706(4) . ?
Ti1 P1 2.8474(13) . ?
Ti1 P2 2.8618(13) . ?
P1 C1 1.870(4) . ?
P1 C15 1.886(4) . ?
P1 C11 1.893(4) . ?
P2 C10 1.867(4) . ?
P2 C19 1.890(4) . ?
P2 C23 1.891(4) . ?
N1 C2 1.313(5) . ?
N1 C6 1.354(6) . ?
N2 C9 1.315(5) . ?
N2 C6 1.339(5) . ?
C1 C2 1.495(6) . ?
C1 H1A 0.9900 . ?
C1 H1B 0.9900 . ?
C2 C3 1.422(6) . ?
C3 C4 1.372(7) . ?
C3 H3 0.9500 . ?
C4 C5 1.411(7) . ?
C4 H4 0.9500 . ?
C5 C6 1.378(6) . ?
C5 C7 1.418(7) . ?
C7 C8 1.381(7) . ?
C7 H7 0.9500 . ?
C8 C9 1.427(6) . ?
C8 H8 0.9500 . ?
C9 C10 1.491(6) . ?
C10 H10A 0.9900 . ?
C10 H10B 0.9900 . ?
C11 C12 1.531(6) . ?
C11 C14 1.535(6) . ?
C11 C13 1.547(6) . ?
C12 H12A 0.9800 . ?
C12 H12B 0.9800 . ?
C12 H12C 0.9800 . ?
C13 H13A 0.9800 . ?
C13 H13B 0.9800 . ?
C13 H13C 0.9800 . ?
C14 H14A 0.9800 . ?
C14 H14B 0.9800 . ?
C14 H14C 0.9800 . ?
C15 C18 1.521(6) . ?
C15 C16 1.527(7) . ?
C15 C17 1.534(6) . ?
C16 H16A 0.9800 . ?
C16 H16B 0.9800 . ?
C16 H16C 0.9800 . ?
C17 H17A 0.9800 . ?
C17 H17B 0.9800 . ?
C17 H17C 0.9800 . ?
C18 H18A 0.9800 . ?
C18 H18B 0.9800 . ?
C18 H18C 0.9800 . ?
C19 C20 1.532(6) . ?
C19 C21 1.533(6) . ?
C19 C22 1.536(6) . ?
C20 H20A 0.9800 . ?
C20 H20B 0.9800 . ?
C20 H20C 0.9800 . ?
C21 H21A 0.9800 . ?
C21 H21B 0.9800 . ?
C21 H21C 0.9800 . ?
C22 H22A 0.9800 . ?
C22 H22B 0.9800 . ?
C22 H22C 0.9800 . ?
C23 C25 1.525(6) . ?
C23 C24 1.536(6) . ?
C23 C26 1.537(6) . ?
C24 H24A 0.9800 . ?
C24 H24B 0.9800 . ?
C24 H24C 0.9800 . ?
C25 H25A 0.9800 . ?
C25 H25B 0.9800 . ?
C25 H25C 0.9800 . ?
C26 H26A 0.9800 . ?
C26 H26B 0.9800 . ?
C26 H26C 0.9800 . ?
F1 C33 1.299(6) . ?
F2 C33 1.307(6) . ?
F3 C33 1.312(5) . ?
F4 C34 1.335(6) . ?
F5 C34 1.337(5) . ?
F6 C34 1.340(6) . ?
F7 C41 1.338(5) . ?
F8 C41 1.330(5) . ?
F9 C41 1.334(5) . ?
F10 C42 1.348(5) . ?
F11 C42 1.336(5) . ?
F12 C42 1.344(5) . ?
F13 C49 1.326(5) . ?
F14 C49 1.350(5) . ?
F15 C49 1.340(5) . ?
F16 C50 1.325(5) . ?
F17 C50 1.343(5) . ?
F18 C50 1.341(5) . ?
F19 C57 1.328(6) . ?
F20 C57 1.319(6) . ?
F21 C57 1.329(6) . ?
F22 C58 1.347(5) . ?
F23 C58 1.328(5) . ?
F24 C58 1.334(5) . ?
C27 C32 1.395(6) . ?
C27 C28 1.406(6) . ?
C27 B1 1.638(6) . ?
C28 C29 1.370(6) . ?
C28 H28 0.9500 . ?
C29 C30 1.386(6) . ?
C29 C33 1.496(6) . ?
C30 C31 1.389(6) . ?
C30 H30 0.9500 . ?
C31 C32 1.387(6) . ?
C31 C34 1.489(6) . ?
C32 H32 0.9500 . ?
C35 C36 1.391(5) . ?
C35 C40 1.395(6) . ?
C35 B1 1.644(6) . ?
C36 C37 1.391(5) . ?
C36 H36 0.9500 . ?
C37 C38 1.377(6) . ?
C37 C41 1.491(6) . ?
C38 C39 1.385(6) . ?
C38 H38 0.9500 . ?
C39 C40 1.392(5) . ?
C39 C42 1.478(6) . ?
C40 H40 0.9500 . ?
C43 C48 1.392(5) . ?
C43 C44 1.397(5) . ?
C43 B1 1.642(6) . ?
C44 C45 1.394(5) . ?
C44 H44 0.9500 . ?
C45 C46 1.383(5) . ?
C45 C49 1.496(5) . ?
C46 C47 1.377(5) . ?
C46 H46 0.9500 . ?
C47 C48 1.395(5) . ?
C47 C50 1.493(6) . ?
C48 H48 0.9500 . ?
C51 C56 1.401(6) . ?
C51 C52 1.403(6) . ?
C51 B1 1.641(6) . ?
C52 C53 1.389(6) . ?
C52 H52 0.9500 . ?
C53 C54 1.372(6) . ?
C53 C57 1.495(7) . ?
C54 C55 1.392(6) . ?
C54 H54 0.9500 . ?
C55 C56 1.393(6) . ?
C55 C58 1.479(6) . ?
C56 H56 0.9500 . ?

loop_
_geom_angle_atom_site_label_1
_geom_angle_atom_site_label_2
_geom_angle_atom_site_label_3
_geom_angle
_geom_angle_site_symmetry_1
_geom_angle_site_symmetry_3
_geom_angle_publ_flag
N1 Ti1 N2 59.25(13) . . ?
N1 Ti1 Cl2 80.52(10) . . ?
N2 Ti1 Cl2 90.31(10) . . ?
N1 Ti1 Cl1 90.19(10) . . ?
N2 Ti1 Cl1 80.05(10) . . ?
Cl2 Ti1 Cl1 169.14(5) . . ?
N1 Ti1 Cl3 150.48(11) . . ?
N2 Ti1 Cl3 150.27(10) . . ?
Cl2 Ti1 Cl3 95.23(5) . . ?
Cl1 Ti1 Cl3 95.62(5) . . ?
N1 Ti1 C6 29.82(13) . . ?
N2 Ti1 C6 29.45(13) . . ?
Cl2 Ti1 C6 85.42(10) . . ?
Cl1 Ti1 C6 83.72(10) . . ?
Cl3 Ti1 C6 179.32(11) . . ?
N1 Ti1 P1 64.90(10) . . ?
N2 Ti1 P1 123.09(9) . . ?
Cl2 Ti1 P1 90.75(4) . . ?
Cl1 Ti1 P1 90.37(4) . . ?
Cl3 Ti1 P1 86.10(4) . . ?
C6 Ti1 P1 94.08(10) . . ?
N1 Ti1 P2 123.24(10) . . ?
N2 Ti1 P2 64.84(9) . . ?
Cl2 Ti1 P2 91.07(4) . . ?
Cl1 Ti1 P2 89.34(4) . . ?
Cl3 Ti1 P2 85.83(4) . . ?
C6 Ti1 P2 93.98(10) . . ?
P1 Ti1 P2 171.85(4) . . ?
C1 P1 C15 104.1(2) . . ?
C1 P1 C11 102.6(2) . . ?
C15 P1 C11 111.0(2) . . ?
C1 P1 Ti1 100.42(14) . . ?
C15 P1 Ti1 119.63(14) . . ?
C11 P1 Ti1 116.08(14) . . ?
C10 P2 C19 103.3(2) . . ?
C10 P2 C23 102.4(2) . . ?
C19 P2 C23 110.95(19) . . ?
C10 P2 Ti1 100.36(13) . . ?
C19 P2 Ti1 119.61(13) . . ?
C23 P2 Ti1 116.77(15) . . ?
C2 N1 C6 120.0(4) . . ?
C2 N1 Ti1 143.6(3) . . ?
C6 N1 Ti1 96.4(3) . . ?
C9 N2 C6 120.2(4) . . ?
C9 N2 Ti1 142.4(3) . . ?
C6 N2 Ti1 96.6(3) . . ?
C2 C1 P1 109.1(3) . . ?
C2 C1 H1A 109.9 . . ?
P1 C1 H1A 109.9 . . ?
C2 C1 H1B 109.9 . . ?
P1 C1 H1B 109.9 . . ?
H1A C1 H1B 108.3 . . ?
N1 C2 C3 118.9(4) . . ?
N1 C2 C1 113.5(4) . . ?
C3 C2 C1 127.5(4) . . ?
C4 C3 C2 120.5(4) . . ?
C4 C3 H3 119.7 . . ?
C2 C3 H3 119.7 . . ?
C3 C4 C5 120.5(4) . . ?
C3 C4 H4 119.7 . . ?
C5 C4 H4 119.7 . . ?
C6 C5 C4 114.5(4) . . ?
C6 C5 C7 113.3(4) . . ?
C4 C5 C7 132.2(4) . . ?
N2 C6 N1 107.7(3) . . ?
N2 C6 C5 126.9(4) . . ?
N1 C6 C5 125.4(4) . . ?
N2 C6 Ti1 53.9(2) . . ?
N1 C6 Ti1 53.8(2) . . ?
C5 C6 Ti1 178.3(3) . . ?
C8 C7 C5 120.4(4) . . ?
C8 C7 H7 119.8 . . ?
C5 C7 H7 119.8 . . ?
C7 C8 C9 120.8(4) . . ?
C7 C8 H8 119.6 . . ?
C9 C8 H8 119.6 . . ?
N2 C9 C8 118.1(4) . . ?
N2 C9 C10 114.8(4) . . ?
C8 C9 C10 127.0(4) . . ?
C9 C10 P2 109.3(3) . . ?
C9 C10 H10A 109.8 . . ?
P2 C10 H10A 109.8 . . ?
C9 C10 H10B 109.8 . . ?
P2 C10 H10B 109.8 . . ?
H10A C10 H10B 108.3 . . ?
C12 C11 C14 107.4(4) . . ?
C12 C11 C13 110.3(4) . . ?
C14 C11 C13 108.9(4) . . ?
C12 C11 P1 108.0(3) . . ?
C14 C11 P1 113.3(3) . . ?
C13 C11 P1 109.0(3) . . ?
C11 C12 H12A 109.5 . . ?
C11 C12 H12B 109.5 . . ?
H12A C12 H12B 109.5 . . ?
C11 C12 H12C 109.5 . . ?
H12A C12 H12C 109.5 . . ?
H12B C12 H12C 109.5 . . ?
C11 C13 H13A 109.5 . . ?
C11 C13 H13B 109.5 . . ?
H13A C13 H13B 109.5 . . ?
C11 C13 H13C 109.5 . . ?
H13A C13 H13C 109.5 . . ?
H13B C13 H13C 109.5 . . ?
C11 C14 H14A 109.5 . . ?
C11 C14 H14B 109.5 . . ?
H14A C14 H14B 109.5 . . ?
C11 C14 H14C 109.5 . . ?
H14A C14 H14C 109.5 . . ?
H14B C14 H14C 109.5 . . ?
C18 C15 C16 110.9(4) . . ?
C18 C15 C17 108.3(4) . . ?
C16 C15 C17 107.8(4) . . ?
C18 C15 P1 109.4(3) . . ?
C16 C15 P1 114.0(3) . . ?
C17 C15 P1 106.2(3) . . ?
C15 C16 H16A 109.5 . . ?
C15 C16 H16B 109.5 . . ?
H16A C16 H16B 109.5 . . ?
C15 C16 H16C 109.5 . . ?
H16A C16 H16C 109.5 . . ?
H16B C16 H16C 109.5 . . ?
C15 C17 H17A 109.5 . . ?
C15 C17 H17B 109.5 . . ?
H17A C17 H17B 109.5 . . ?
C15 C17 H17C 109.5 . . ?
H17A C17 H17C 109.5 . . ?
H17B C17 H17C 109.5 . . ?
C15 C18 H18A 109.5 . . ?
C15 C18 H18B 109.5 . . ?
H18A C18 H18B 109.5 . . ?
C15 C18 H18C 109.5 . . ?
H18A C18 H18C 109.5 . . ?
H18B C18 H18C 109.5 . . ?
C20 C19 C21 110.4(4) . . ?
C20 C19 C22 107.3(4) . . ?
C21 C19 C22 108.0(4) . . ?
C20 C19 P2 114.3(3) . . ?
C21 C19 P2 109.3(3) . . ?
C22 C19 P2 107.3(3) . . ?
C19 C20 H20A 109.5 . . ?
C19 C20 H20B 109.5 . . ?
H20A C20 H20B 109.5 . . ?
C19 C20 H20C 109.5 . . ?
H20A C20 H20C 109.5 . . ?
H20B C20 H20C 109.5 . . ?
C19 C21 H21A 109.5 . . ?
C19 C21 H21B 109.5 . . ?
H21A C21 H21B 109.5 . . ?
C19 C21 H21C 109.5 . . ?
H21A C21 H21C 109.5 . . ?
H21B C21 H21C 109.5 . . ?
C19 C22 H22A 109.5 . . ?
C19 C22 H22B 109.5 . . ?
H22A C22 H22B 109.5 . . ?
C19 C22 H22C 109.5 . . ?
H22A C22 H22C 109.5 . . ?
H22B C22 H22C 109.5 . . ?
C25 C23 C24 107.8(4) . . ?
C25 C23 C26 110.1(4) . . ?
C24 C23 C26 108.3(4) . . ?
C25 C23 P2 113.7(3) . . ?
C24 C23 P2 107.8(3) . . ?
C26 C23 P2 108.9(3) . . ?
C23 C24 H24A 109.5 . . ?
C23 C24 H24B 109.5 . . ?
H24A C24 H24B 109.5 . . ?
C23 C24 H24C 109.5 . . ?
H24A C24 H24C 109.5 . . ?
H24B C24 H24C 109.5 . . ?
C23 C25 H25A 109.5 . . ?
C23 C25 H25B 109.5 . . ?
H25A C25 H25B 109.5 . . ?
C23 C25 H25C 109.5 . . ?
H25A C25 H25C 109.5 . . ?
H25B C25 H25C 109.5 . . ?
C23 C26 H26A 109.5 . . ?
C23 C26 H26B 109.5 . . ?
H26A C26 H26B 109.5 . . ?
C23 C26 H26C 109.5 . . ?
H26A C26 H26C 109.5 . . ?
H26B C26 H26C 109.5 . . ?
C32 C27 C28 114.5(4) . . ?
C32 C27 B1 124.6(4) . . ?
C28 C27 B1 120.6(4) . . ?
C29 C28 C27 123.2(4) . . ?
C29 C28 H28 118.4 . . ?
C27 C28 H28 118.4 . . ?
C28 C29 C30 120.8(4) . . ?
C28 C29 C33 118.9(4) . . ?
C30 C29 C33 120.3(4) . . ?
C29 C30 C31 118.0(4) . . ?
C29 C30 H30 121.0 . . ?
C31 C30 H30 121.0 . . ?
C32 C31 C30 120.3(4) . . ?
C32 C31 C34 119.6(4) . . ?
C30 C31 C34 120.0(4) . . ?
C31 C32 C27 123.1(4) . . ?
C31 C32 H32 118.5 . . ?
C27 C32 H32 118.5 . . ?
F1 C33 F2 106.0(5) . . ?
F1 C33 F3 105.7(4) . . ?
F2 C33 F3 105.8(4) . . ?
F1 C33 C29 112.3(4) . . ?
F2 C33 C29 112.2(4) . . ?
F3 C33 C29 114.2(4) . . ?
F4 C34 F5 106.0(4) . . ?
F4 C34 F6 105.5(4) . . ?
F5 C34 F6 105.0(4) . . ?
F4 C34 C31 113.4(4) . . ?
F5 C34 C31 113.4(4) . . ?
F6 C34 C31 112.8(4) . . ?
C36 C35 C40 115.1(4) . . ?
C36 C35 B1 124.4(4) . . ?
C40 C35 B1 120.4(3) . . ?
C37 C36 C35 122.8(4) . . ?
C37 C36 H36 118.6 . . ?
C35 C36 H36 118.6 . . ?
C38 C37 C36 120.3(4) . . ?
C38 C37 C41 120.5(4) . . ?
C36 C37 C41 119.2(4) . . ?
C37 C38 C39 118.9(4) . . ?
C37 C38 H38 120.5 . . ?
C39 C38 H38 120.5 . . ?
C38 C39 C40 119.6(4) . . ?
C38 C39 C42 121.6(4) . . ?
C40 C39 C42 118.8(4) . . ?
C39 C40 C35 123.2(4) . . ?
C39 C40 H40 118.4 . . ?
C35 C40 H40 118.4 . . ?
F8 C41 F9 106.8(4) . . ?
F8 C41 F7 105.7(3) . . ?
F9 C41 F7 105.8(3) . . ?
F8 C41 C37 112.8(3) . . ?
F9 C41 C37 112.3(3) . . ?
F7 C41 C37 112.8(3) . . ?
F11 C42 F12 106.3(3) . . ?
F11 C42 F10 105.4(3) . . ?
F12 C42 F10 105.3(3) . . ?
F11 C42 C39 114.3(3) . . ?
F12 C42 C39 112.3(4) . . ?
F10 C42 C39 112.6(3) . . ?
C48 C43 C44 115.3(3) . . ?
C48 C43 B1 121.7(3) . . ?
C44 C43 B1 122.4(3) . . ?
C45 C44 C43 122.5(4) . . ?
C45 C44 H44 118.8 . . ?
C43 C44 H44 118.8 . . ?
C46 C45 C44 120.8(3) . . ?
C46 C45 C49 120.7(3) . . ?
C44 C45 C49 118.6(3) . . ?
C47 C46 C45 118.0(3) . . ?
C47 C46 H46 121.0 . . ?
C45 C46 H46 121.0 . . ?
C46 C47 C48 120.9(4) . . ?
C46 C47 C50 120.0(3) . . ?
C48 C47 C50 119.1(3) . . ?
C43 C48 C47 122.6(4) . . ?
C43 C48 H48 118.7 . . ?
C47 C48 H48 118.7 . . ?
F13 C49 F15 106.8(3) . . ?
F13 C49 F14 105.6(3) . . ?
F15 C49 F14 105.7(3) . . ?
F13 C49 C45 112.7(3) . . ?
F15 C49 C45 112.9(3) . . ?
F14 C49 C45 112.6(3) . . ?
F16 C50 F18 106.6(4) . . ?
F16 C50 F17 106.3(4) . . ?
F18 C50 F17 105.2(3) . . ?
F16 C50 C47 113.0(3) . . ?
F18 C50 C47 113.0(3) . . ?
F17 C50 C47 112.2(4) . . ?
C56 C51 C52 115.5(4) . . ?
C56 C51 B1 123.8(4) . . ?
C52 C51 B1 120.5(4) . . ?
C53 C52 C51 122.5(4) . . ?
C53 C52 H52 118.8 . . ?
C51 C52 H52 118.8 . . ?
C54 C53 C52 120.5(4) . . ?
C54 C53 C57 120.5(4) . . ?
C52 C53 C57 119.0(4) . . ?
C53 C54 C55 119.1(4) . . ?
C53 C54 H54 120.4 . . ?
C55 C54 H54 120.4 . . ?
C54 C55 C56 119.9(4) . . ?
C54 C55 C58 119.4(4) . . ?
C56 C55 C58 120.7(4) . . ?
C55 C56 C51 122.4(4) . . ?
C55 C56 H56 118.8 . . ?
C51 C56 H56 118.8 . . ?
F20 C57 F19 105.1(5) . . ?
F20 C57 F21 107.8(4) . . ?
F19 C57 F21 105.0(4) . . ?
F20 C57 C53 112.4(4) . . ?
F19 C57 C53 112.4(4) . . ?
F21 C57 C53 113.4(4) . . ?
F23 C58 F24 105.5(4) . . ?
F23 C58 F22 105.1(4) . . ?
F24 C58 F22 104.9(4) . . ?
F23 C58 C55 113.7(4) . . ?
F24 C58 C55 113.5(4) . . ?
F22 C58 C55 113.4(4) . . ?
C27 B1 C51 112.6(3) . . ?
C27 B1 C43 103.9(3) . . ?
C51 B1 C43 113.4(3) . . ?
C27 B1 C35 112.5(3) . . ?
C51 B1 C35 104.5(3) . . ?
C43 B1 C35 110.1(3) . . ?

loop_
_geom_torsion_atom_site_label_1
_geom_torsion_atom_site_label_2
_geom_torsion_atom_site_label_3
_geom_torsion_atom_site_label_4
_geom_torsion
_geom_torsion_site_symmetry_1
_geom_torsion_site_symmetry_2
_geom_torsion_site_symmetry_3
_geom_torsion_site_symmetry_4
_geom_torsion_publ_flag
C15 P1 C1 C2 -153.6(3) . . . . ?
C11 P1 C1 C2 90.6(3) . . . . ?
Ti1 P1 C1 C2 -29.3(3) . . . . ?
C6 N1 C2 C3 -1.8(6) . . . . ?
Ti1 N1 C2 C3 -179.0(4) . . . . ?
C6 N1 C2 C1 175.8(4) . . . . ?
Ti1 N1 C2 C1 -1.4(7) . . . . ?
P1 C1 C2 N1 24.7(5) . . . . ?
P1 C1 C2 C3 -157.9(4) . . . . ?
N1 C2 C3 C4 -0.8(7) . . . . ?
C1 C2 C3 C4 -178.0(4) . . . . ?
C2 C3 C4 C5 1.8(7) . . . . ?
C3 C4 C5 C6 -0.3(7) . . . . ?
C3 C4 C5 C7 -178.8(5) . . . . ?
C9 N2 C6 N1 -174.1(4) . . . . ?
Ti1 N2 C6 N1 -2.0(4) . . . . ?
C9 N2 C6 C5 5.9(7) . . . . ?
Ti1 N2 C6 C5 178.1(4) . . . . ?
C9 N2 C6 Ti1 -172.2(5) . . . . ?
C2 N1 C6 N2 -176.3(4) . . . . ?
Ti1 N1 C6 N2 2.0(4) . . . . ?
C2 N1 C6 C5 3.6(7) . . . . ?
Ti1 N1 C6 C5 -178.1(4) . . . . ?
C2 N1 C6 Ti1 -178.3(5) . . . . ?
C4 C5 C6 N2 177.5(4) . . . . ?
C7 C5 C6 N2 -3.7(7) . . . . ?
C4 C5 C6 N1 -2.5(7) . . . . ?
C7 C5 C6 N1 176.4(4) . . . . ?
C6 C5 C7 C8 -0.1(7) . . . . ?
C4 C5 C7 C8 178.4(5) . . . . ?
C5 C7 C8 C9 1.7(7) . . . . ?
C6 N2 C9 C8 -3.8(6) . . . . ?
Ti1 N2 C9 C8 -171.0(3) . . . . ?
C6 N2 C9 C10 173.0(4) . . . . ?
Ti1 N2 C9 C10 5.8(7) . . . . ?
C7 C8 C9 N2 0.3(7) . . . . ?
C7 C8 C9 C10 -176.1(5) . . . . ?
N2 C9 C10 P2 20.8(5) . . . . ?
C8 C9 C10 P2 -162.8(4) . . . . ?
C19 P2 C10 C9 -151.8(3) . . . . ?
C23 P2 C10 C9 92.8(3) . . . . ?
Ti1 P2 C10 C9 -27.8(3) . . . . ?
C1 P1 C11 C12 -48.8(4) . . . . ?
C15 P1 C11 C12 -159.4(3) . . . . ?
Ti1 P1 C11 C12 59.6(3) . . . . ?
C1 P1 C11 C14 70.0(4) . . . . ?
C15 P1 C11 C14 -40.6(4) . . . . ?
Ti1 P1 C11 C14 178.4(3) . . . . ?
C1 P1 C11 C13 -168.6(3) . . . . ?
C15 P1 C11 C13 80.8(3) . . . . ?
Ti1 P1 C11 C13 -60.2(3) . . . . ?
C1 P1 C15 C18 -166.4(3) . . . . ?
C11 P1 C15 C18 -56.7(4) . . . . ?
Ti1 P1 C15 C18 82.7(3) . . . . ?
C1 P1 C15 C16 -41.6(4) . . . . ?
C11 P1 C15 C16 68.1(4) . . . . ?
Ti1 P1 C15 C16 -152.5(3) . . . . ?
C1 P1 C15 C17 77.0(3) . . . . ?
C11 P1 C15 C17 -173.4(3) . . . . ?
Ti1 P1 C15 C17 -34.0(4) . . . . ?
C10 P2 C19 C20 -39.9(3) . . . . ?
C23 P2 C19 C20 69.2(4) . . . . ?
Ti1 P2 C19 C20 -150.2(3) . . . . ?
C10 P2 C19 C21 -164.2(3) . . . . ?
C23 P2 C19 C21 -55.1(3) . . . . ?
Ti1 P2 C19 C21 85.5(3) . . . . ?
C10 P2 C19 C22 78.9(3) . . . . ?
C23 P2 C19 C22 -171.9(3) . . . . ?
Ti1 P2 C19 C22 -31.4(3) . . . . ?
C10 P2 C23 C25 69.1(3) . . . . ?
C19 P2 C23 C25 -40.6(4) . . . . ?
Ti1 P2 C23 C25 177.7(3) . . . . ?
C10 P2 C23 C24 -50.4(4) . . . . ?
C19 P2 C23 C24 -160.1(3) . . . . ?
Ti1 P2 C23 C24 58.2(3) . . . . ?
C10 P2 C23 C26 -167.7(3) . . . . ?
C19 P2 C23 C26 82.6(3) . . . . ?
Ti1 P2 C23 C26 -59.2(3) . . . . ?
C32 C27 C28 C29 -3.2(6) . . . . ?
B1 C27 C28 C29 -177.4(4) . . . . ?
C27 C28 C29 C30 1.6(6) . . . . ?
C27 C28 C29 C33 -175.3(4) . . . . ?
C28 C29 C30 C31 0.4(6) . . . . ?
C33 C29 C30 C31 177.2(4) . . . . ?
C29 C30 C31 C32 -0.4(6) . . . . ?
C29 C30 C31 C34 -177.7(4) . . . . ?
C30 C31 C32 C27 -1.5(6) . . . . ?
C34 C31 C32 C27 175.8(4) . . . . ?
C28 C27 C32 C31 3.1(6) . . . . ?
B1 C27 C32 C31 177.0(4) . . . . ?
C28 C29 C33 F1 66.1(6) . . . . ?
C30 C29 C33 F1 -110.8(5) . . . . ?
C28 C29 C33 F2 -53.2(6) . . . . ?
C30 C29 C33 F2 129.9(5) . . . . ?
C28 C29 C33 F3 -173.6(4) . . . . ?
C30 C29 C33 F3 9.5(6) . . . . ?
C32 C31 C34 F4 163.0(4) . . . . ?
C30 C31 C34 F4 -19.7(6) . . . . ?
C32 C31 C34 F5 42.1(6) . . . . ?
C30 C31 C34 F5 -140.7(4) . . . . ?
C32 C31 C34 F6 -77.1(5) . . . . ?
C30 C31 C34 F6 100.1(5) . . . . ?
C40 C35 C36 C37 -2.0(6) . . . . ?
B1 C35 C36 C37 179.5(3) . . . . ?
C35 C36 C37 C38 0.8(6) . . . . ?
C35 C36 C37 C41 -179.4(4) . . . . ?
C36 C37 C38 C39 1.0(6) . . . . ?
C41 C37 C38 C39 -178.8(4) . . . . ?
C37 C38 C39 C40 -1.3(6) . . . . ?
C37 C38 C39 C42 178.7(4) . . . . ?
C38 C39 C40 C35 0.0(6) . . . . ?
C42 C39 C40 C35 180.0(4) . . . . ?
C36 C35 C40 C39 1.7(6) . . . . ?
B1 C35 C40 C39 -179.8(3) . . . . ?
C38 C37 C41 F8 -20.1(6) . . . . ?
C36 C37 C41 F8 160.1(4) . . . . ?
C38 C37 C41 F9 100.7(4) . . . . ?
C36 C37 C41 F9 -79.1(5) . . . . ?
C38 C37 C41 F7 -139.8(4) . . . . ?
C36 C37 C41 F7 40.4(5) . . . . ?
C38 C39 C42 F11 -2.3(6) . . . . ?
C40 C39 C42 F11 177.7(3) . . . . ?
C38 C39 C42 F12 -123.5(4) . . . . ?
C40 C39 C42 F12 56.5(5) . . . . ?
C38 C39 C42 F10 117.9(4) . . . . ?
C40 C39 C42 F10 -62.1(5) . . . . ?
C48 C43 C44 C45 -0.1(6) . . . . ?
B1 C43 C44 C45 -171.4(4) . . . . ?
C43 C44 C45 C46 1.2(6) . . . . ?
C43 C44 C45 C49 -178.7(4) . . . . ?
C44 C45 C46 C47 -2.0(6) . . . . ?
C49 C45 C46 C47 177.9(4) . . . . ?
C45 C46 C47 C48 1.9(6) . . . . ?
C45 C46 C47 C50 178.9(4) . . . . ?
C44 C43 C48 C47 -0.1(6) . . . . ?
B1 C43 C48 C47 171.3(4) . . . . ?
C46 C47 C48 C43 -0.8(6) . . . . ?
C50 C47 C48 C43 -177.8(4) . . . . ?
C46 C45 C49 F13 -99.6(4) . . . . ?
C44 C45 C49 F13 80.3(5) . . . . ?
C46 C45 C49 F15 21.5(6) . . . . ?
C44 C45 C49 F15 -158.6(4) . . . . ?
C46 C45 C49 F14 141.1(4) . . . . ?
C44 C45 C49 F14 -39.0(5) . . . . ?
C46 C47 C50 F16 23.5(6) . . . . ?
C48 C47 C50 F16 -159.5(4) . . . . ?
C46 C47 C50 F18 144.6(4) . . . . ?
C48 C47 C50 F18 -38.4(5) . . . . ?
C46 C47 C50 F17 -96.7(4) . . . . ?
C48 C47 C50 F17 80.3(5) . . . . ?
C56 C51 C52 C53 2.0(6) . . . . ?
B1 C51 C52 C53 177.9(4) . . . . ?
C51 C52 C53 C54 -0.4(6) . . . . ?
C51 C52 C53 C57 178.4(4) . . . . ?
C52 C53 C54 C55 -1.6(6) . . . . ?
C57 C53 C54 C55 179.6(4) . . . . ?
C53 C54 C55 C56 1.8(6) . . . . ?
C53 C54 C55 C58 -176.2(4) . . . . ?
C54 C55 C56 C51 0.0(6) . . . . ?
C58 C55 C56 C51 177.9(4) . . . . ?
C52 C51 C56 C55 -1.8(6) . . . . ?
B1 C51 C56 C55 -177.5(4) . . . . ?
C54 C53 C57 F20 105.1(5) . . . . ?
C52 C53 C57 F20 -73.8(6) . . . . ?
C54 C53 C57 F19 -136.6(5) . . . . ?
C52 C53 C57 F19 44.6(6) . . . . ?
C54 C53 C57 F21 -17.6(7) . . . . ?
C52 C53 C57 F21 163.6(4) . . . . ?
C54 C55 C58 F23 -34.5(6) . . . . ?
C56 C55 C58 F23 147.6(4) . . . . ?
C54 C55 C58 F24 86.0(5) . . . . ?
C56 C55 C58 F24 -91.9(5) . . . . ?
C54 C55 C58 F22 -154.5(4) . . . . ?
C56 C55 C58 F22 27.6(6) . . . . ?
C32 C27 B1 C51 26.2(5) . . . . ?
C28 C27 B1 C51 -160.2(3) . . . . ?
C32 C27 B1 C43 -96.9(4) . . . . ?
C28 C27 B1 C43 76.7(4) . . . . ?
C32 C27 B1 C35 144.0(4) . . . . ?
C28 C27 B1 C35 -42.4(5) . . . . ?
C56 C51 B1 C27 -146.9(4) . . . . ?
C52 C51 B1 C27 37.6(5) . . . . ?
C56 C51 B1 C43 -29.2(5) . . . . ?
C52 C51 B1 C43 155.3(4) . . . . ?
C56 C51 B1 C35 90.7(4) . . . . ?
C52 C51 B1 C35 -84.8(4) . . . . ?
C48 C43 B1 C27 -86.4(4) . . . . ?
C44 C43 B1 C27 84.3(4) . . . . ?
C48 C43 B1 C51 151.0(4) . . . . ?
C44 C43 B1 C51 -38.3(5) . . . . ?
C48 C43 B1 C35 34.2(5) . . . . ?
C44 C43 B1 C35 -155.0(4) . . . . ?
C36 C35 B1 C27 -21.6(5) . . . . ?
C40 C35 B1 C27 160.0(3) . . . . ?
C36 C35 B1 C51 100.9(4) . . . . ?
C40 C35 B1 C51 -77.5(4) . . . . ?
C36 C35 B1 C43 -136.9(4) . . . . ?
C40 C35 B1 C43 44.7(5) . . . . ?

_refine_diff_density_max         0.677
_refine_diff_density_min         -0.748
_refine_diff_density_rms         0.087

_shelx_res_file                  
;
TITL l1212a
    l1212a.res
    created by SHELXL-2018/3 at 22:49:58 on 02-Aug-2021
CELL 0.71073 18.23716 18.22611 19.35928 90.0 90.255 90.0
ZERR       4  0.00130  0.00098  0.00083  0.0  0.003  0.0
LATT 1
SYMM -X, 1/2+Y, 1/2-Z
SFAC C H B Cl F N P Ti
UNIT 232 224 4 12 96 8 8 4
TEMP -123
L.S. 15
FMAP 2
PLAN -20
ACTA
CONF
BOND $H
WGHT    0.090500    6.379400
FVAR       0.26241
TI1   8    0.730508    0.213299    0.196121    11.00000    0.03464    0.01770 =
         0.01944   -0.00158    0.00018    0.00051
CL1   4    0.819894    0.294323    0.167940    11.00000    0.03447    0.02876 =
         0.03741    0.00790   -0.00016   -0.00240
CL2   4    0.647107    0.121870    0.205277    11.00000    0.04408    0.02241 =
         0.04188   -0.00056   -0.00162   -0.00527
CL3   4    0.702194    0.266781    0.299206    11.00000    0.04447    0.03688 =
         0.02538   -0.01065    0.00047    0.00659
P1    7    0.622613    0.307782    0.137441    11.00000    0.03336    0.01801 =
         0.02500    0.00099   -0.00098   -0.00275
P2    7    0.835983    0.129905    0.272822    11.00000    0.03890    0.01199 =
         0.01991    0.00159    0.00225    0.00228
N1    6    0.707174    0.194732    0.086048    11.00000    0.04965    0.02096 =
         0.02391   -0.00206   -0.00011    0.00636
N2    6    0.801591    0.141911    0.133707    11.00000    0.04508    0.02276 =
         0.02018    0.00004    0.00121    0.00736
C1    1    0.596005    0.253700    0.059194    11.00000    0.04082    0.02894 =
         0.02523   -0.00071   -0.01108   -0.00076
AFIX  23
H1A   2    0.554295    0.221024    0.070194    11.00000   -1.20000
H1B   2    0.580562    0.287322    0.021692    11.00000   -1.20000
AFIX   0
C2    1    0.660207    0.209033    0.036253    11.00000    0.04984    0.01859 =
         0.02393    0.00185   -0.00998   -0.00447
C3    1    0.673024    0.179479   -0.030573    11.00000    0.05936    0.03148 =
         0.02152    0.00037   -0.00600    0.00004
AFIX  43
H3    2    0.639135    0.188929   -0.066906    11.00000   -1.20000
AFIX   0
C4    1    0.733938    0.137423   -0.043012    11.00000    0.07217    0.03246 =
         0.02035   -0.00322    0.00420    0.00393
AFIX  43
H4    2    0.742630    0.119153   -0.088199    11.00000   -1.20000
AFIX   0
C5    1    0.783769    0.121093    0.010768    11.00000    0.06328    0.02210 =
         0.02131    0.00014    0.00324    0.00351
C6    1    0.765584    0.150813    0.073840    11.00000    0.04986    0.02383 =
         0.01962    0.00046    0.00160    0.00169
C7    1    0.850286    0.080862    0.012137    11.00000    0.07720    0.03044 =
         0.02614   -0.00275    0.01270    0.01929
AFIX  43
H7    2    0.867538    0.058106   -0.028839    11.00000   -1.20000
AFIX   0
C8    1    0.890164    0.074538    0.072646    11.00000    0.06086    0.02623 =
         0.02680    0.00224    0.00988    0.01095
AFIX  43
H8    2    0.935318    0.048550    0.072576    11.00000   -1.20000
AFIX   0
C9    1    0.864407    0.106546    0.135282    11.00000    0.04573    0.01608 =
         0.02947    0.00587    0.00563    0.00365
C10   1    0.903155    0.108218    0.203265    11.00000    0.04434    0.02360 =
         0.02426    0.00306    0.00465    0.01074
AFIX  23
H10A  2    0.942232    0.145908    0.202479    11.00000   -1.20000
H10B  2    0.926232    0.059999    0.212401    11.00000   -1.20000
AFIX   0
C11   1    0.657683    0.396495    0.098924    11.00000    0.04042    0.01761 =
         0.04010    0.00683   -0.00044   -0.00056
C12   1    0.711759    0.377057    0.041514    11.00000    0.05709    0.02715 =
         0.04228    0.01766    0.00799   -0.00251
AFIX 137
H12A  2    0.685173    0.354561    0.002843    11.00000   -1.50000
H12B  2    0.748350    0.342437    0.059333    11.00000   -1.50000
H12C  2    0.736374    0.421726    0.025610    11.00000   -1.50000
AFIX   0
C13   1    0.696599    0.441410    0.156120    11.00000    0.04033    0.02230 =
         0.05447   -0.00026   -0.00245   -0.00316
AFIX 137
H13A  2    0.733941    0.410881    0.178616    11.00000   -1.50000
H13B  2    0.660528    0.457233    0.190407    11.00000   -1.50000
H13C  2    0.719983    0.484570    0.135573    11.00000   -1.50000
AFIX   0
C14   1    0.596910    0.443716    0.066474    11.00000    0.05542    0.02890 =
         0.05627    0.01618   -0.00245    0.00225
AFIX 137
H14A  2    0.618916    0.485828    0.042882    11.00000   -1.50000
H14B  2    0.563923    0.461197    0.102751    11.00000   -1.50000
H14C  2    0.569103    0.414263    0.033079    11.00000   -1.50000
AFIX   0
C15   1    0.533293    0.322904    0.184035    11.00000    0.03180    0.02576 =
         0.03925    0.00088    0.00367   -0.00092
C16   1    0.469077    0.341990    0.136428    11.00000    0.03859    0.04863 =
         0.05637    0.00505    0.00119   -0.00307
AFIX 137
H16A  2    0.424762    0.349220    0.164054    11.00000   -1.50000
H16B  2    0.461052    0.301837    0.103586    11.00000   -1.50000
H16C  2    0.480210    0.387159    0.111095    11.00000   -1.50000
AFIX   0
C17   1    0.515225    0.250198    0.220077    11.00000    0.03963    0.02960 =
         0.05697    0.00469    0.01130   -0.00280
AFIX 137
H17A  2    0.553541    0.238893    0.254098    11.00000   -1.50000
H17B  2    0.512726    0.210805    0.185693    11.00000   -1.50000
H17C  2    0.467868    0.254450    0.243465    11.00000   -1.50000
AFIX   0
C18   1    0.543778    0.381500    0.239128    11.00000    0.04410    0.03518 =
         0.04311   -0.00744    0.00939    0.00826
AFIX 137
H18A  2    0.549909    0.429439    0.216968    11.00000   -1.50000
H18B  2    0.587488    0.370121    0.266739    11.00000   -1.50000
H18C  2    0.500692    0.382698    0.269179    11.00000   -1.50000
AFIX   0
C19   1    0.894087    0.176862    0.340782    11.00000    0.04018    0.01532 =
         0.02594    0.00329   -0.00412    0.00144
C20   1    0.970020    0.142592    0.351358    11.00000    0.04767    0.02784 =
         0.03682   -0.00067   -0.01109    0.00567
AFIX 137
H20A  2    0.997138    0.170566    0.386349    11.00000   -1.50000
H20B  2    0.996957    0.143597    0.307679    11.00000   -1.50000
H20C  2    0.964537    0.091693    0.366812    11.00000   -1.50000
AFIX   0
C21   1    0.852049    0.178763    0.409132    11.00000    0.06322    0.03088 =
         0.02632   -0.00564   -0.00785    0.01009
AFIX 137
H21A  2    0.849852    0.129200    0.428640    11.00000   -1.50000
H21B  2    0.802169    0.196821    0.400818    11.00000   -1.50000
H21C  2    0.877245    0.211486    0.441643    11.00000   -1.50000
AFIX   0
C22   1    0.905887    0.256353    0.316972    11.00000    0.04614    0.01981 =
         0.04381    0.00335   -0.01313   -0.00655
AFIX 137
H22A  2    0.858348    0.281054    0.312747    11.00000   -1.50000
H22B  2    0.930482    0.256456    0.272067    11.00000   -1.50000
H22C  2    0.936360    0.282272    0.350908    11.00000   -1.50000
AFIX   0
C23   1    0.806616    0.035609    0.302641    11.00000    0.05559    0.01519 =
         0.02780    0.00479   -0.00008   -0.00170
C24   1    0.784783   -0.008903    0.238421    11.00000    0.06548    0.01324 =
         0.04336    0.00151   -0.00456   -0.00456
AFIX 137
H24A  2    0.763971   -0.056049    0.252756    11.00000   -1.50000
H24B  2    0.828217   -0.017553    0.209931    11.00000   -1.50000
H24C  2    0.748226    0.018487    0.211590    11.00000   -1.50000
AFIX   0
C25   1    0.866702   -0.006626    0.340571    11.00000    0.07104    0.01876 =
         0.03980    0.01144   -0.00131    0.00583
AFIX 137
H25A  2    0.877169    0.017308    0.384860    11.00000   -1.50000
H25B  2    0.911218   -0.007257    0.312409    11.00000   -1.50000
H25C  2    0.850335   -0.057073    0.348820    11.00000   -1.50000
AFIX   0
C26   1    0.738819    0.043333    0.348972    11.00000    0.06356    0.03008 =
         0.03351    0.01092    0.01035   -0.00429
AFIX 137
H26A  2    0.722017   -0.005455    0.363123    11.00000   -1.50000
H26B  2    0.699622    0.068215    0.323306    11.00000   -1.50000
H26C  2    0.751597    0.072164    0.390025    11.00000   -1.50000
AFIX   0
F1    5    0.432446    0.096605    0.093430    11.00000    0.22999    0.06898 =
         0.03412    0.01126    0.03798    0.05808
F2    5    0.373599    0.003498    0.121510    11.00000    0.07330    0.14547 =
         0.12086   -0.11410    0.01393   -0.01642
F3    5    0.484972    0.011844    0.145954    11.00000    0.08105    0.08665 =
         0.05309   -0.01758    0.00306    0.04823
F4    5    0.536513    0.078724    0.381980    11.00000    0.05058    0.08986 =
         0.05626   -0.00835   -0.01756    0.03065
F5    5    0.450921    0.121888    0.444871    11.00000    0.05797    0.05894 =
         0.03284    0.00345   -0.00633    0.00359
F6    5    0.517886    0.193996    0.386372    11.00000    0.08605    0.06669 =
         0.06282    0.01337   -0.03546   -0.04028
F7    5    0.347147    0.265943    0.033920    11.00000    0.04182    0.03747 =
         0.04195    0.00353    0.01120    0.00861
F8    5    0.265671    0.323209   -0.023592    11.00000    0.04229    0.10418 =
         0.02562    0.02391    0.00174    0.00469
F9    5    0.324908    0.378070    0.056826    11.00000    0.05421    0.02997 =
         0.05738    0.00163    0.01528   -0.01350
F10   5   -0.006107    0.232291    0.114581    11.00000    0.03670    0.02909 =
         0.05620    0.00756   -0.00228   -0.00318
F11   5    0.015577    0.329692    0.056882    11.00000    0.03945    0.05017 =
         0.05084    0.02754   -0.00390    0.00780
F12   5    0.002469    0.335400    0.166785    11.00000    0.04348    0.04740 =
         0.05321   -0.01368    0.00539    0.01654
F13   5    0.060028    0.049731    0.474197    11.00000    0.06430    0.05654 =
         0.03137    0.01418    0.01832    0.02150
F14   5    0.174268    0.027791    0.485575    11.00000    0.05808    0.03742 =
         0.02296    0.00745   -0.00920   -0.00677
F15   5    0.101505   -0.057534    0.451919    11.00000    0.09876    0.01924 =
         0.03114    0.01231   -0.00417   -0.02102
F16   5    0.031070   -0.071214    0.208154    11.00000    0.09387    0.04711 =
         0.03594   -0.01097    0.00295   -0.04663
F17   5    0.138421   -0.067454    0.164771    11.00000    0.08141    0.03297 =
         0.04406   -0.02153    0.00184    0.01288
F18   5    0.060341    0.015284    0.139012    11.00000    0.08340    0.02422 =
         0.03150   -0.00334   -0.01942   -0.00344
F19   5    0.379401    0.434714    0.340782    11.00000    0.06295    0.04677 =
         0.08003   -0.00941    0.00758   -0.02850
F20   5    0.401203    0.383125    0.435742    11.00000    0.09341    0.06603 =
         0.13053    0.02657   -0.06643   -0.03814
F21   5    0.334273    0.479456    0.431583    11.00000    0.09944    0.04578 =
         0.11431   -0.05063    0.02758   -0.04037
F22   5    0.048018    0.292444    0.464028    11.00000    0.06301    0.03068 =
         0.05981   -0.00880    0.02349   -0.00550
F23   5    0.101099    0.378872    0.518231    11.00000    0.07030    0.07741 =
         0.04711   -0.03678    0.01038    0.00018
F24   5    0.047988    0.400522    0.422832    11.00000    0.06775    0.04969 =
         0.07930    0.02381    0.01167    0.02852
C27   1    0.314262    0.159902    0.272582    11.00000    0.03504    0.01071 =
         0.02291    0.00445    0.00151   -0.00624
C28   1    0.336561    0.120067    0.214128    11.00000    0.03441    0.01528 =
         0.02644    0.00334   -0.00261   -0.00373
AFIX  43
H28   2    0.303886    0.116966    0.175884    11.00000   -1.20000
AFIX   0
C29   1    0.403097    0.085493    0.209598    11.00000    0.03764    0.01290 =
         0.02937    0.00323    0.00105   -0.00019
C30   1    0.452102    0.086788    0.264486    11.00000    0.03352    0.01585 =
         0.03516    0.00617    0.00342   -0.00325
AFIX  43
H30   2    0.498390    0.063125    0.261453    11.00000   -1.20000
AFIX   0
C31   1    0.431492    0.123741    0.324096    11.00000    0.03535    0.01624 =
         0.03037    0.00877    0.00041   -0.00476
C32   1    0.363887    0.158420    0.327578    11.00000    0.03710    0.01277 =
         0.02484    0.00472    0.00389   -0.00447
AFIX  43
H32   2    0.350790    0.182270    0.369377    11.00000   -1.20000
AFIX   0
C33   1    0.423720    0.049469    0.143035    11.00000    0.05288    0.03136 =
         0.03338   -0.00389   -0.00253    0.01032
C34   1    0.483413    0.129118    0.383484    11.00000    0.03993    0.03672 =
         0.03760    0.00569   -0.00286   -0.00206
C35   1    0.208891    0.236296    0.202556    11.00000    0.03218    0.00770 =
         0.02306   -0.00339   -0.00062   -0.00353
C36   1    0.258229    0.259551    0.152511    11.00000    0.03244    0.01152 =
         0.02453   -0.00040   -0.00268   -0.00257
AFIX  43
H36   2    0.309177    0.252857    0.160779    11.00000   -1.20000
AFIX   0
C37   1    0.236147    0.292183    0.090887    11.00000    0.03217    0.01022 =
         0.02017   -0.00113    0.00311   -0.00170
C38   1    0.162823    0.303639    0.077388    11.00000    0.04231    0.00951 =
         0.02080   -0.00034   -0.00267   -0.00021
AFIX  43
H38   2    0.147492    0.325224    0.035057    11.00000   -1.20000
AFIX   0
C39   1    0.111791    0.283163    0.126561    11.00000    0.03470    0.00653 =
         0.02872    0.00166    0.00301    0.00282
C40   1    0.135300    0.250234    0.187628    11.00000    0.03667    0.01181 =
         0.02197   -0.00104    0.00496   -0.00225
AFIX  43
H40   2    0.099505    0.236593    0.220736    11.00000   -1.20000
AFIX   0
C41   1    0.292795    0.314811    0.039808    11.00000    0.03140    0.03410 =
         0.02095    0.00358   -0.00293   -0.00126
C42   1    0.032405    0.295402    0.115872    11.00000    0.03867    0.01733 =
         0.03263    0.00354    0.00163   -0.00196
C43   1    0.178005    0.127255    0.291674    11.00000    0.02956    0.01276 =
         0.01932   -0.00110    0.00068    0.00311
C44   1    0.165570    0.101416    0.358538    11.00000    0.03119    0.00998 =
         0.01983   -0.00166   -0.00199    0.00135
AFIX  43
H44   2    0.183892    0.128971    0.396525    11.00000   -1.20000
AFIX   0
C45   1    0.127280    0.036706    0.371631    11.00000    0.02678    0.01345 =
         0.02107    0.00131    0.00022    0.00373
C46   1    0.100777   -0.005853    0.317926    11.00000    0.03025    0.00746 =
         0.02609    0.00131   -0.00147   -0.00027
AFIX  43
H46   2    0.076045   -0.050772    0.326589    11.00000   -1.20000
AFIX   0
C47   1    0.111337    0.018881    0.251478    11.00000    0.03392    0.01123 =
         0.02363   -0.00167   -0.00057    0.00071
C48   1    0.149537    0.083777    0.238872    11.00000    0.03647    0.01345 =
         0.01852    0.00076    0.00426   -0.00041
AFIX  43
H48   2    0.156402    0.098912    0.192390    11.00000   -1.20000
AFIX   0
C49   1    0.115375    0.014315    0.445063    11.00000    0.04141    0.01299 =
         0.03108    0.00210    0.00413   -0.00052
C50   1    0.084961   -0.025802    0.191677    11.00000    0.04547    0.01997 =
         0.02773   -0.00347    0.00322   -0.00344
C51   1    0.226920    0.262628    0.333407    11.00000    0.03826    0.01125 =
         0.01807    0.00430   -0.00314   -0.00208
C52   1    0.285907    0.310812    0.344144    11.00000    0.03633    0.01761 =
         0.02989    0.00521   -0.00296   -0.00140
AFIX  43
H52   2    0.329641    0.303632    0.318538    11.00000   -1.20000
AFIX   0
C53   1    0.282741    0.368594    0.390799    11.00000    0.04715    0.01757 =
         0.03320   -0.00031   -0.00829   -0.00567
C54   1    0.220367    0.381011    0.428444    11.00000    0.05478    0.01430 =
         0.02931   -0.00153   -0.00611   -0.00228
AFIX  43
H54   2    0.218664    0.419800    0.461177    11.00000   -1.20000
AFIX   0
C55   1    0.159641    0.336030    0.418034    11.00000    0.04671    0.01651 =
         0.02002    0.00174   -0.00346    0.00469
C56   1    0.163480    0.278063    0.371263    11.00000    0.03632    0.01185 =
         0.02350    0.00268   -0.00637   -0.00329
AFIX  43
H56   2    0.121526    0.247896    0.364810    11.00000   -1.20000
AFIX   0
C57   1    0.348802    0.416187    0.400403    11.00000    0.05596    0.02804 =
         0.05332   -0.00691   -0.00913   -0.01095
C58   1    0.090772    0.351961    0.455163    11.00000    0.04830    0.02273 =
         0.03766   -0.00236   -0.00551    0.00513
B1    3    0.232472    0.196911    0.275728    11.00000    0.03767    0.01332 =
         0.01835   -0.00009    0.00126   -0.00189
HKLF 4


REM  l1212a
REM wR2 = 0.1699, GooF = S = 1.029, Restrained GooF = 1.029 for all data
REM R1 = 0.0589 for 7453 Fo > 4sig(Fo) and 0.1030 for all 11528 data
REM 832 parameters refined using 0 restraints

END

WGHT      0.0905      6.3795

REM Highest difference peak  0.677,  deepest hole -0.748,  1-sigma level  0.087
Q1    1   0.8183  0.2939  0.0786  11.00000  0.05    0.68
Q2    1   0.5704  0.3147  0.1519  11.00000  0.05    0.67
Q3    1   0.7848  0.2294  0.1888  11.00000  0.05    0.64
Q4    1   0.6461  0.2728  0.3064  11.00000  0.05    0.61
Q5    1   0.6715  0.2159  0.1988  11.00000  0.05    0.60
Q6    1   0.7661  0.2809  0.1619  11.00000  0.05    0.53
Q7    1   0.8922  0.1270  0.2707  11.00000  0.05    0.53
Q8    1   0.7804  0.1331  0.2717  11.00000  0.05    0.52
Q9    1   0.7023  0.2054  0.0199  11.00000  0.05    0.49
Q10   1   0.7593  0.2648  0.3005  11.00000  0.05    0.49
Q11   1   0.4305 -0.0220  0.1393  11.00000  0.05    0.46
Q12   1   0.8747  0.2932  0.1674  11.00000  0.05    0.45
Q13   1   0.4387  0.1168  0.0907  11.00000  0.05    0.44
Q14   1   0.0962  0.6993  0.4486  11.00000  0.05    0.43
Q15   1   0.9306  0.3655  0.1513  11.00000  0.05    0.43
Q16   1   0.5898  0.1197  0.1992  11.00000  0.05    0.42
Q17   1   0.7009  0.1158  0.2084  11.00000  0.05    0.42
Q18   1   0.4875  0.0710  0.1093  11.00000  0.05    0.42
Q19   1   0.6038  0.2818  0.0952  11.00000  0.05    0.40
Q20   1   0.1172  0.0128  0.1321  11.00000  0.05    0.40
;
_shelx_res_checksum              24042
